# Supplementary material for: New tolerance factor to predict the stability of perovskite oxides and halides
Source: Sci Adv. 2019 Feb 8;5(2):eaav0693. doi: 10.1126/sciadv.aav0693 (PMC6368436; doi:10.1126/sciadv.aav0693)
Supplement: http://advances.sciencemag.org/cgi/content/full/5/2/eaav0693/DC1 [file aav0693_Table_S1.csv]

ABX3	exp_label	is_train	A	B	X	nA	nB	nX	rA (Ang)	rB (Ang)	rX (Ang)	t	tau	t_pred	tau_pred	tau_prob
AgBrO3	-1.0	1	Ag	Br	O	1	5	-2	1.28	0.31	1.4	1.11	6.43	-1	-1	0.05
AgCdBr3	-1.0	1	Ag	Cd	Br	1	2	-1	1.28	0.95	1.96	0.79	5.58	-1	-1	0.12
PbAgBr3	-1.0	1	Pb	Ag	Br	2	1	-1	1.49	1.15	1.96	0.78	7.71	-1	-1	0.01
AgCaCl3	-1.0	1	Ag	Ca	Cl	1	2	-1	1.28	1.0	1.81	0.78	6.0	-1	-1	0.07
AgClO3	-1.0	1	Ag	Cl	O	1	5	-2	1.28	0.12	1.4	1.25	15.17	-1	-1	0.0
AgMgCl3	-1.0	1	Ag	Mg	Cl	1	2	-1	1.28	0.72	1.81	0.86	4.6	1	-1	0.34
AgSnCl3	-1.0	1	Ag	Sn	Cl	1	2	-1	1.28	1.15	1.81	0.74	10.97	-1	-1	0.0
AgCoF3	1.0	1	Ag	Co	F	1	2	-1	1.28	0.74	1.33	0.89	3.96	1	1	0.64
AgCuF3	1.0	1	Ag	Cu	F	1	2	-1	1.28	0.73	1.33	0.9	3.94	1	1	0.64
AgMgF3	1.0	1	Ag	Mg	F	1	2	-1	1.28	0.72	1.33	0.9	3.94	1	1	0.65
AgMnF3	1.0	1	Ag	Mn	F	1	2	-1	1.28	0.83	1.33	0.85	4.16	1	1	0.54
AgNiF3	1.0	1	Ag	Ni	F	1	2	-1	1.28	0.69	1.33	0.91	3.93	1	1	0.65
PbAgF3	-1.0	1	Pb	Ag	F	2	1	-1	1.49	1.15	1.33	0.8	7.16	-1	-1	0.02
AgZnF3	1.0	1	Ag	Zn	F	1	2	-1	1.28	0.74	1.33	0.89	3.95	1	1	0.64
AgNO3	-1.0	1	Ag	N	O	1	5	-2	1.28	0.13	1.4	1.24	14.07	-1	-1	0.0
AgNbO3	1.0	1	Ag	Nb	O	1	5	-2	1.28	0.64	1.4	0.93	4.07	1	1	0.58
AgPO3	-1.0	1	Ag	P	O	1	5	-2	1.28	0.38	1.4	1.06	5.46	-1	-1	0.13
AgSbO3	-1.0	1	Ag	Sb	O	1	5	-2	1.28	0.6	1.4	0.95	4.15	1	1	0.55
AgTaO3	1.0	1	Ag	Ta	O	1	5	-2	1.28	0.64	1.4	0.93	4.07	1	1	0.58
AgVO3	-1.0	1	Ag	V	O	1	5	-2	1.28	0.54	1.4	0.98	4.34	1	-1	0.46
AlBO3	-1.0	1	Al	B	O	3	3	-2	0.54	0.27	1.4	0.82	4.88	-1	-1	0.25
BiAlO3	1.0	1	Bi	Al	O	3	3	-2	1.17	0.54	1.4	0.94	2.0	1	1	0.97
CeAlO3	1.0	1	Ce	Al	O	3	3	-2	1.34	0.54	1.4	1.0	1.8	1	1	0.97
ErAlO3	1.0	1	Er	Al	O	3	3	-2	1.06	0.54	1.4	0.9	2.3	1	1	0.95
EuAlO3	1.0	1	Eu	Al	O	3	3	-2	1.12	0.54	1.4	0.92	2.12	1	1	0.96
FeAlO3	-1.0	1	Fe	Al	O	3	3	-2	0.78	0.54	1.4	0.8	5.22	-1	-1	0.17
LaAlO3	1.0	1	La	Al	O	3	3	-2	1.36	0.54	1.4	1.01	1.79	1	1	0.97
NdAlO3	1.0	1	Nd	Al	O	3	3	-2	1.27	0.54	1.4	0.98	1.85	1	1	0.97
PrAlO3	1.0	1	Pr	Al	O	3	3	-2	1.18	0.54	1.4	0.94	1.98	1	1	0.97
SmAlO3	1.0	1	Sm	Al	O	3	3	-2	1.24	0.54	1.4	0.96	1.89	1	1	0.97
TbAlO3	1.0	1	Tb	Al	O	3	3	-2	1.1	0.54	1.4	0.91	2.19	1	1	0.96
TmAlO3	1.0	1	Tm	Al	O	3	3	-2	1.05	0.54	1.4	0.9	2.34	1	1	0.95
YAlO3	1.0	1	Y	Al	O	3	3	-2	1.08	0.54	1.4	0.9	2.26	1	1	0.96
YbAlO3	1.0	1	Yb	Al	O	3	3	-2	1.04	0.54	1.4	0.89	2.38	1	1	0.95
BaAmO3	1.0	1	Ba	Am	O	2	4	-2	1.61	0.85	1.4	0.95	3.58	1	1	0.78
SrAmO3	1.0	1	Sr	Am	O	2	4	-2	1.44	0.85	1.4	0.89	4.07	1	1	0.58
AmVO3	1.0	1	Am	V	O	4	2	-2	0.95	0.79	1.4	0.76	11.85	-1	-1	0.0
LiAsO3	-1.0	1	Li	As	O	1	5	-2	0.92	0.46	1.4	0.88	4.93	1	-1	0.24
NaAsO3	-1.0	1	Na	As	O	1	5	-2	1.39	0.46	1.4	1.06	4.78	-1	-1	0.28
SbAsO3	-1.0	1	Sb	As	O	3	3	-2	0.76	0.58	1.4	0.77	7.96	-1	-1	0.01
CrBO3	-1.0	1	Cr	B	O	3	3	-2	0.62	0.27	1.4	0.85	4.49	1	-1	0.39
ErBO3	-1.0	1	Er	B	O	3	3	-2	1.06	0.27	1.4	1.04	4.8	1	-1	0.27
EuBO3	-1.0	1	Eu	B	O	3	3	-2	1.12	0.27	1.4	1.07	4.93	-1	-1	0.24
FeBO3	-1.0	1	Fe	B	O	3	3	-2	0.78	0.27	1.4	0.92	4.35	1	-1	0.45
GdBO3	-1.0	1	Gd	B	O	3	3	-2	1.11	0.27	1.4	1.06	4.9	-1	-1	0.25
HoBO3	-1.0	1	Ho	B	O	3	3	-2	1.12	0.27	1.4	1.07	4.93	-1	-1	0.24
InBO3	-1.0	1	In	B	O	3	3	-2	0.92	0.27	1.4	0.98	4.52	1	-1	0.38
LaBO3	-1.0	1	La	B	O	3	3	-2	1.36	0.27	1.4	1.17	5.53	-1	-1	0.12
ScBO3	-1.0	1	Sc	B	O	3	3	-2	0.87	0.27	1.4	0.96	4.45	1	-1	0.41
TmBO3	-1.0	1	Tm	B	O	3	3	-2	1.05	0.27	1.4	1.04	4.78	1	-1	0.28
VBO3	-1.0	1	V	B	O	3	3	-2	0.64	0.27	1.4	0.86	4.42	1	-1	0.42
YBO3	-1.0	1	Y	B	O	3	3	-2	1.08	0.27	1.4	1.05	4.83	1	-1	0.27
CsBaBr3	-1.0	1	Cs	Ba	Br	1	2	-1	1.88	1.35	1.96	0.82	4.66	-1	-1	0.32
KBaBr3	-1.0	1	K	Ba	Br	1	2	-1	1.64	1.35	1.96	0.77	6.69	-1	-1	0.03
BaNaBr3	-1.0	1	Ba	Na	Br	2	1	-1	1.61	1.02	1.96	0.85	4.84	1	-1	0.26
RbBaBr3	-1.0	1	Rb	Ba	Br	1	2	-1	1.72	1.35	1.96	0.79	5.71	-1	-1	0.1
BaCO3	-1.0	1	Ba	C	O	2	4	-2	1.61	0.16	1.4	1.36	13.47	-1	-1	0.0
BaCeO3	1.0	1	Ba	Ce	O	2	4	-2	1.61	0.87	1.4	0.94	3.62	1	1	0.76
CsBaCl3	-1.0	1	Cs	Ba	Cl	1	2	-1	1.88	1.35	1.81	0.83	4.55	1	-1	0.37
KBaCl3	-1.0	1	K	Ba	Cl	1	2	-1	1.64	1.35	1.81	0.77	6.58	-1	-1	0.04
BaLiCl3	-1.0	1	Ba	Li	Cl	2	1	-1	1.61	0.76	1.81	0.94	4.03	1	1	0.61
BaNaCl3	-1.0	1	Ba	Na	Cl	2	1	-1	1.61	1.02	1.81	0.85	4.69	1	-1	0.31
BaCoO3	-1.0	1	Ba	Co	O	2	4	-2	1.61	0.53	1.4	1.1	4.11	-1	1	0.57
BaCrO3	-1.0	1	Ba	Cr	O	2	4	-2	1.61	0.55	1.4	1.09	4.0	-1	1	0.62
CsBaF3	-1.0	1	Cs	Ba	F	1	2	-1	1.88	1.35	1.33	0.85	4.19	1	-1	0.53
KBaF3	-1.0	1	K	Ba	F	1	2	-1	1.64	1.35	1.33	0.78	6.23	-1	-1	0.06
BaGeO3	-1.0	1	Ba	Ge	O	2	4	-2	1.61	0.53	1.4	1.1	4.11	-1	1	0.57
BaHfO3	1.0	1	Ba	Hf	O	2	4	-2	1.61	0.71	1.4	1.01	3.51	1	1	0.8
BaIrO3	1.0	1	Ba	Ir	O	2	4	-2	1.61	0.62	1.4	1.05	3.68	1	1	0.74
BaMnO3	-1.0	1	Ba	Mn	O	2	4	-2	1.61	0.53	1.4	1.1	4.11	-1	1	0.57
BaMoO3	1.0	1	Ba	Mo	O	2	4	-2	1.61	0.65	1.4	1.04	3.62	1	1	0.77
BaNpO3	1.0	1	Ba	Np	O	2	4	-2	1.61	0.87	1.4	0.94	3.62	1	1	0.76
BaPaO3	1.0	1	Ba	Pa	O	2	4	-2	1.61	0.9	1.4	0.93	3.71	1	1	0.74
BaPbO3	1.0	1	Ba	Pb	O	2	4	-2	1.61	0.78	1.4	0.98	3.49	1	1	0.8
BaSiO3	-1.0	1	Ba	Si	O	2	4	-2	1.61	0.4	1.4	1.18	5.28	-1	-1	0.16
BaThO3	1.0	1	Ba	Th	O	2	4	-2	1.61	0.94	1.4	0.91	3.86	1	1	0.68
BaTiO3	1.0	1	Ba	Ti	O	2	4	-2	1.61	0.6	1.4	1.06	3.75	-1	1	0.72
BaUO3	1.0	1	Ba	U	O	2	4	-2	1.61	0.89	1.4	0.93	3.68	1	1	0.75
KBeCl3	-1.0	1	K	Be	Cl	1	2	-1	1.64	0.45	1.81	1.08	5.84	-1	-1	0.09
NaBeCl3	-1.0	1	Na	Be	Cl	1	2	-1	1.39	0.45	1.81	1.0	5.76	1	-1	0.09
RbBeCl3	-1.0	1	Rb	Be	Cl	1	2	-1	1.72	0.45	1.81	1.1	5.87	-1	-1	0.08
TlBeCl3	-1.0	1	Tl	Be	Cl	1	2	-1	1.7	0.45	1.81	1.1	5.86	-1	-1	0.08
CsBeF3	1.0	1	Cs	Be	F	1	2	-1	1.88	0.45	1.33	1.28	4.88	-1	-1	0.25
RbBeF3	-1.0	1	Rb	Be	F	1	2	-1	1.72	0.45	1.33	1.21	4.81	-1	-1	0.27
BiInO3	1.0	1	Bi	In	O	3	3	-2	1.17	0.8	1.4	0.83	4.29	1	-1	0.48
KBiO3	-1.0	1	K	Bi	O	1	5	-2	1.64	0.76	1.4	1.0	3.65	1	1	0.76
LiBiO3	-1.0	1	Li	Bi	O	1	5	-2	0.92	0.76	1.4	0.76	7.18	-1	-1	0.02
BiMnO3	1.0	1	Bi	Mn	O	3	3	-2	1.17	0.64	1.4	0.89	2.31	1	1	0.95
NaBiO3	-1.0	1	Na	Bi	O	1	5	-2	1.39	0.76	1.4	0.91	3.87	1	1	0.67
BiScO3	1.0	1	Bi	Sc	O	3	3	-2	1.17	0.74	1.4	0.85	3.32	1	1	0.84
CsBrO3	-1.0	1	Cs	Br	O	1	5	-2	1.88	0.31	1.4	1.36	6.88	-1	-1	0.03
KBrO3	-1.0	1	K	Br	O	1	5	-2	1.64	0.31	1.4	1.26	6.69	-1	-1	0.03
NaBrO3	-1.0	1	Na	Br	O	1	5	-2	1.39	0.31	1.4	1.15	6.5	-1	-1	0.04
RbBrO3	-1.0	1	Rb	Br	O	1	5	-2	1.72	0.31	1.4	1.29	6.75	-1	-1	0.03
TlBrO3	-1.0	1	Tl	Br	O	1	5	-2	1.7	0.31	1.4	1.28	6.74	-1	-1	0.03
CaLiBr3	-1.0	1	Ca	Li	Br	2	1	-1	1.34	0.76	1.96	0.86	4.8	1	-1	0.28
NaCaBr3	-1.0	1	Na	Ca	Br	1	2	-1	1.39	1.0	1.96	0.8	5.18	-1	-1	0.18
CsCdBr3	1.0	1	Cs	Cd	Br	1	2	-1	1.88	0.95	1.96	0.93	3.96	1	1	0.63
NaCdBr3	-1.0	1	Na	Cd	Br	1	2	-1	1.39	0.95	1.96	0.81	4.91	-1	-1	0.24
RbCdBr3	1.0	1	Rb	Cd	Br	1	2	-1	1.72	0.95	1.96	0.89	4.11	1	1	0.56
KCoBr3	-1.0	1	K	Co	Br	1	2	-1	1.64	0.74	1.96	0.94	4.42	1	-1	0.42
LiCoBr3	-1.0	1	Li	Co	Br	1	2	-1	0.92	0.74	1.96	0.75	7.48	-1	-1	0.01
CsHgBr3	1.0	1	Cs	Hg	Br	1	2	-1	1.88	1.02	1.96	0.91	3.94	1	1	0.65
CsMnBr3	-1.0	1	Cs	Mn	Br	1	2	-1	1.88	0.83	1.96	0.97	4.13	1	1	0.56
CsNiBr3	-1.0	1	Cs	Ni	Br	1	2	-1	1.88	0.69	1.96	1.02	4.56	1	-1	0.36
CsSnBr3	1.0	1	Cs	Sn	Br	1	2	-1	1.88	1.15	1.96	0.87	4.03	1	1	0.6
CsTiBr3	-1.0	1	Cs	Ti	Br	1	2	-1	1.88	0.86	1.96	0.96	4.07	1	1	0.58
LiMgBr3	-1.0	1	Li	Mg	Br	1	2	-1	0.92	0.72	1.96	0.76	6.94	-1	-1	0.03
SrLiBr3	-1.0	1	Sr	Li	Br	2	1	-1	1.44	0.76	1.96	0.88	4.51	1	-1	0.38
NaMgBr3	-1.0	1	Na	Mg	Br	1	2	-1	1.39	0.72	1.96	0.88	4.66	1	-1	0.32
RbMnBr3	-1.0	1	Rb	Mn	Br	1	2	-1	1.72	0.83	1.96	0.93	4.21	1	-1	0.52
SrNaBr3	-1.0	1	Sr	Na	Br	2	1	-1	1.44	1.02	1.96	0.81	6.11	-1	-1	0.06
RbNiBr3	-1.0	1	Rb	Ni	Br	1	2	-1	1.72	0.69	1.96	0.98	4.57	1	-1	0.36
CdCO3	-1.0	1	Cd	C	O	2	4	-2	1.31	0.16	1.4	1.23	12.54	-1	-1	0.0
CoCO3	-1.0	1	Co	C	O	2	4	-2	0.9	0.16	1.4	1.04	11.26	1	-1	0.0
MgCO3	-1.0	1	Mg	C	O	2	4	-2	0.89	0.16	1.4	1.04	11.23	1	-1	0.0
PbCO3	-1.0	1	Pb	C	O	2	4	-2	1.49	0.16	1.4	1.31	13.1	-1	-1	0.0
SrCO3	-1.0	1	Sr	C	O	2	4	-2	1.44	0.16	1.4	1.29	12.94	-1	-1	0.0
CsCaCl3	1.0	1	Cs	Ca	Cl	1	2	-1	1.88	1.0	1.81	0.93	3.79	1	1	0.71
CaCuCl3	-1.0	1	Ca	Cu	Cl	2	1	-1	1.34	0.77	1.81	0.86	4.63	1	-1	0.33
KCaCl3	1.0	1	K	Ca	Cl	1	2	-1	1.64	1.0	1.81	0.87	4.13	1	1	0.56
NaCaCl3	-1.0	1	Na	Ca	Cl	1	2	-1	1.39	1.0	1.81	0.81	5.03	-1	-1	0.21
RbCaCl3	1.0	1	Rb	Ca	Cl	1	2	-1	1.72	1.0	1.81	0.89	3.98	1	1	0.63
CsCaF3	1.0	1	Cs	Ca	F	1	2	-1	1.88	1.0	1.33	0.97	3.31	1	1	0.84
KCaF3	1.0	1	K	Ca	F	1	2	-1	1.64	1.0	1.33	0.9	3.65	1	1	0.76
CaLiF3	-1.0	1	Ca	Li	F	2	1	-1	1.34	0.76	1.33	0.9	3.97	1	1	0.63
NaCaF3	-1.0	1	Na	Ca	F	1	2	-1	1.39	1.0	1.33	0.83	4.55	1	-1	0.36
CaHfO3	1.0	1	Ca	Hf	O	2	4	-2	1.34	0.71	1.4	0.92	3.91	1	1	0.66
KCaI3	-1.0	1	K	Ca	I	1	2	-1	1.64	1.0	2.2	0.85	4.52	1	-1	0.38
NaCaI3	-1.0	1	Na	Ca	I	1	2	-1	1.39	1.0	2.2	0.79	5.42	-1	-1	0.14
RbCaI3	-1.0	1	Rb	Ca	I	1	2	-1	1.72	1.0	2.2	0.87	4.37	1	-1	0.44
CaIrO3	1.0	1	Ca	Ir	O	2	4	-2	1.34	0.62	1.4	0.96	3.86	1	1	0.68
CaNbO3	1.0	1	Ca	Nb	O	2	4	-2	1.34	0.68	1.4	0.93	3.87	1	1	0.67
CaPbO3	1.0	1	Ca	Pb	O	2	4	-2	1.34	0.78	1.4	0.89	4.12	1	1	0.56
CaRuO3	1.0	1	Ca	Ru	O	2	4	-2	1.34	0.62	1.4	0.96	3.87	1	1	0.68
CaSiO3	1.0	1	Ca	Si	O	2	4	-2	1.34	0.4	1.4	1.08	5.04	-1	-1	0.21
CaSnO3	1.0	1	Ca	Sn	O	2	4	-2	1.34	0.69	1.4	0.93	3.88	1	1	0.67
CaTiO3	1.0	1	Ca	Ti	O	2	4	-2	1.34	0.6	1.4	0.97	3.88	1	1	0.67
CaUO3	1.0	1	Ca	U	O	2	4	-2	1.34	0.89	1.4	0.85	4.93	1	-1	0.24
CaVO3	1.0	1	Ca	V	O	2	4	-2	1.34	0.58	1.4	0.98	3.93	1	1	0.65
CaZrO3	1.0	1	Ca	Zr	O	2	4	-2	1.34	0.72	1.4	0.91	3.94	1	1	0.65
CdCuCl3	-1.0	1	Cd	Cu	Cl	2	1	-1	1.31	0.77	1.81	0.86	4.75	1	-1	0.29
KCdCl3	1.0	1	K	Cd	Cl	1	2	-1	1.64	0.95	1.81	0.88	4.07	1	1	0.59
NaCdCl3	-1.0	1	Na	Cd	Cl	1	2	-1	1.39	0.95	1.81	0.82	4.75	-1	-1	0.29
RbCdCl3	1.0	1	Rb	Cd	Cl	1	2	-1	1.72	0.95	1.81	0.9	3.96	1	1	0.64
TlCdCl3	1.0	1	Tl	Cd	Cl	1	2	-1	1.7	0.95	1.81	0.9	3.98	1	1	0.63
CsCdF3	1.0	1	Cs	Cd	F	1	2	-1	1.88	0.95	1.33	1.0	3.3	1	1	0.84
KCdF3	1.0	1	K	Cd	F	1	2	-1	1.64	0.95	1.33	0.92	3.56	1	1	0.78
NaCdF3	-1.0	1	Na	Cd	F	1	2	-1	1.39	0.95	1.33	0.84	4.24	1	-1	0.5
RbCdF3	1.0	1	Rb	Cd	F	1	2	-1	1.72	0.95	1.33	0.95	3.45	1	1	0.81
TlCdF3	1.0	1	Tl	Cd	F	1	2	-1	1.7	0.95	1.33	0.94	3.48	1	1	0.8
CdGeO3	1.0	1	Cd	Ge	O	2	4	-2	1.31	0.53	1.4	0.99	4.1	1	1	0.57
KCdI3	-1.0	1	K	Cd	I	1	2	-1	1.64	0.95	2.2	0.86	4.48	1	-1	0.4
NaCdI3	-1.0	1	Na	Cd	I	1	2	-1	1.39	0.95	2.2	0.81	5.16	-1	-1	0.18
TlCdI3	-1.0	1	Tl	Cd	I	1	2	-1	1.7	0.95	2.2	0.88	4.39	1	-1	0.43
CdPbO3	-1.0	1	Cd	Pb	O	2	4	-2	1.31	0.78	1.4	0.88	4.25	1	-1	0.5
CdSO3	-1.0	1	Cd	S	O	2	4	-2	1.31	0.37	1.4	1.08	5.38	-1	-1	0.14
CdSeO3	-1.0	1	Cd	Se	O	2	4	-2	1.31	0.5	1.4	1.01	4.24	1	-1	0.5
TeCdO3	-1.0	1	Te	Cd	O	4	2	-2	0.97	0.95	1.4	0.71	181.51	-1	-1	0.0
CeCrO3	1.0	1	Ce	Cr	O	4	2	-2	1.14	0.8	1.4	0.82	1.84	-1	1	0.97
CeFeO3	1.0	1	Ce	Fe	O	4	2	-2	1.14	0.78	1.4	0.82	1.2	-1	1	0.99
CeLuO3	1.0	1	Ce	Lu	O	3	3	-2	1.34	0.86	1.4	0.86	3.18	1	1	0.87
SrCeO3	1.0	1	Sr	Ce	O	2	4	-2	1.44	0.87	1.4	0.88	4.18	1	1	0.53
CeVO3	1.0	1	Ce	V	O	4	2	-2	1.14	0.79	1.4	0.82	1.51	-1	1	0.98
KClO3	-1.0	1	K	Cl	O	1	5	-2	1.64	0.12	1.4	1.41	15.89	-1	-1	0.0
RbClO3	-1.0	1	Rb	Cl	O	1	5	-2	1.72	0.12	1.4	1.45	16.05	-1	-1	0.0
RbCoCl3	-1.0	1	Rb	Co	Cl	1	2	-1	1.72	0.74	1.81	0.98	4.19	1	-1	0.53
CsCrCl3	-1.0	1	Cs	Cr	Cl	1	2	-1	1.88	0.8	1.81	1.0	4.01	1	1	0.61
CrLiCl3	-1.0	1	Cr	Li	Cl	2	1	-1	0.8	0.76	1.81	0.72	39.43	-1	-1	0.0
NaCrCl3	-1.0	1	Na	Cr	Cl	1	2	-1	1.39	0.8	1.81	0.87	4.41	1	-1	0.43
RbCrCl3	1.0	1	Rb	Cr	Cl	1	2	-1	1.72	0.8	1.81	0.96	4.07	1	1	0.58
CsEuCl3	1.0	1	Cs	Eu	Cl	1	2	-1	1.88	1.17	1.81	0.88	3.94	1	1	0.65
CsFeCl3	-1.0	1	Cs	Fe	Cl	1	2	-1	1.88	0.78	1.81	1.01	4.06	1	1	0.59
CsGeCl3	-1.0	1	Cs	Ge	Cl	1	2	-1	1.88	0.73	1.81	1.03	4.2	1	-1	0.52
CsHgCl3	1.0	1	Cs	Hg	Cl	1	2	-1	1.88	1.02	1.81	0.92	3.79	1	1	0.71
CsMnCl3	1.0	1	Cs	Mn	Cl	1	2	-1	1.88	0.83	1.81	0.99	3.95	1	1	0.64
CsNiCl3	-1.0	1	Cs	Ni	Cl	1	2	-1	1.88	0.69	1.81	1.04	4.34	1	-1	0.46
CsSnCl3	1.0	1	Cs	Sn	Cl	1	2	-1	1.88	1.15	1.81	0.88	3.9	1	1	0.66
CsSrCl3	1.0	1	Cs	Sr	Cl	1	2	-1	1.88	1.18	1.81	0.87	3.95	1	1	0.64
CsVCl3	-1.0	1	Cs	V	Cl	1	2	-1	1.88	0.79	1.81	1.0	4.04	1	1	0.6
RbEuCl3	-1.0	1	Rb	Eu	Cl	1	2	-1	1.72	1.17	1.81	0.84	4.36	1	-1	0.45
KFeCl3	1.0	1	K	Fe	Cl	1	2	-1	1.64	0.78	1.81	0.94	4.15	1	1	0.55
RbFeCl3	-1.0	1	Rb	Fe	Cl	1	2	-1	1.72	0.78	1.81	0.96	4.11	1	1	0.57
KMnCl3	1.0	1	K	Mn	Cl	1	2	-1	1.64	0.83	1.81	0.92	4.08	1	1	0.58
KNiCl3	-1.0	1	K	Ni	Cl	1	2	-1	1.64	0.69	1.81	0.98	4.37	1	-1	0.44
KSmCl3	-1.0	1	K	Sm	Cl	1	2	-1	1.64	1.22	1.81	0.81	5.03	-1	-1	0.21
LiMgCl3	-1.0	1	Li	Mg	Cl	1	2	-1	0.92	0.72	1.81	0.76	6.73	-1	-1	0.03
LiNiCl3	-1.0	1	Li	Ni	Cl	1	2	-1	0.92	0.69	1.81	0.77	6.26	-1	-1	0.05
PbLiCl3	-1.0	1	Pb	Li	Cl	2	1	-1	1.49	0.76	1.81	0.91	4.21	1	-1	0.52
VLiCl3	-1.0	1	V	Li	Cl	2	1	-1	0.79	0.76	1.81	0.72	52.08	-1	-1	0.0
NaMnCl3	-1.0	1	Na	Mn	Cl	1	2	-1	1.39	0.83	1.81	0.86	4.43	1	-1	0.42
RbMnCl3	1.0	1	Rb	Mn	Cl	1	2	-1	1.72	0.83	1.81	0.95	4.02	1	1	0.61
NaNiCl3	-1.0	1	Na	Ni	Cl	1	2	-1	1.39	0.69	1.81	0.91	4.5	1	-1	0.39
SnNaCl3	-1.0	1	Sn	Na	Cl	2	1	-1	1.15	1.02	1.81	0.74	16.57	-1	-1	0.0
NaZnCl3	-1.0	1	Na	Zn	Cl	1	2	-1	1.39	0.74	1.81	0.89	4.43	1	-1	0.42
TlPbCl3	-1.0	1	Tl	Pb	Cl	1	2	-1	1.7	1.19	1.81	0.83	4.53	1	-1	0.37
RbSrCl3	-1.0	1	Rb	Sr	Cl	1	2	-1	1.72	1.18	1.81	0.83	4.4	1	-1	0.43
TlSrCl3	-1.0	1	Tl	Sr	Cl	1	2	-1	1.7	1.18	1.81	0.83	4.48	1	-1	0.39
TlZnCl3	-1.0	1	Tl	Zn	Cl	1	2	-1	1.7	0.74	1.81	0.97	4.21	1	-1	0.52
DyCoO3	1.0	1	Dy	Co	O	3	3	-2	1.08	0.61	1.4	0.87	2.57	1	1	0.94
KCoF3	1.0	1	K	Co	F	1	2	-1	1.64	0.74	1.33	1.01	3.58	1	1	0.78
RbCoF3	1.0	1	Rb	Co	F	1	2	-1	1.72	0.74	1.33	1.04	3.54	1	1	0.79
TlCoF3	1.0	1	Tl	Co	F	1	2	-1	1.7	0.74	1.33	1.03	3.55	1	1	0.78
GdCoO3	1.0	1	Gd	Co	O	3	3	-2	1.11	0.61	1.4	0.88	2.43	1	1	0.95
HoCoO3	1.0	1	Ho	Co	O	3	3	-2	1.12	0.61	1.4	0.89	2.36	1	1	0.95
KCoI3	-1.0	1	K	Co	I	1	2	-1	1.64	0.74	2.2	0.92	4.74	1	-1	0.29
LaCoO3	1.0	1	La	Co	O	3	3	-2	1.36	0.61	1.4	0.97	1.64	1	1	0.98
CoMnO3	-1.0	1	Co	Mn	O	2	4	-2	0.9	0.53	1.4	0.84	5.06	1	-1	0.21
NdCoO3	1.0	1	Nd	Co	O	3	3	-2	1.27	0.61	1.4	0.94	1.81	1	1	0.97
PrCoO3	1.0	1	Pr	Co	O	3	3	-2	1.18	0.61	1.4	0.91	2.09	1	1	0.96
CoSeO3	-1.0	1	Co	Se	O	2	4	-2	0.9	0.5	1.4	0.86	4.92	1	-1	0.24
CoSiO3	-1.0	1	Co	Si	O	2	4	-2	0.9	0.4	1.4	0.9	5.05	1	-1	0.21
SrCoO3	1.0	1	Sr	Co	O	2	4	-2	1.44	0.53	1.4	1.04	4.08	1	1	0.58
TeCoO3	-1.0	1	Te	Co	O	4	2	-2	0.97	0.74	1.4	0.78	5.61	-1	-1	0.11
CoTiO3	-1.0	1	Co	Ti	O	2	4	-2	0.9	0.6	1.4	0.81	5.81	-1	-1	0.09
YCoO3	1.0	1	Y	Co	O	3	3	-2	1.08	0.61	1.4	0.87	2.63	1	1	0.93
DyCrO3	1.0	1	Dy	Cr	O	3	3	-2	1.08	0.62	1.4	0.87	2.61	1	1	0.93
ErCrO3	1.0	1	Er	Cr	O	3	3	-2	1.06	0.62	1.4	0.86	2.76	1	1	0.92
EuCrO3	1.0	1	Eu	Cr	O	3	3	-2	1.12	0.62	1.4	0.88	2.39	1	1	0.95
KCrF3	1.0	1	K	Cr	F	1	2	-1	1.64	0.8	1.33	0.99	3.52	1	1	0.79
NaCrF3	1.0	1	Na	Cr	F	1	2	-1	1.39	0.8	1.33	0.9	3.81	1	1	0.7
RbCrF3	1.0	1	Rb	Cr	F	1	2	-1	1.72	0.8	1.33	1.01	3.47	1	1	0.81
GdCrO3	1.0	1	Gd	Cr	O	3	3	-2	1.11	0.62	1.4	0.88	2.46	1	1	0.94
LaCrO3	1.0	1	La	Cr	O	3	3	-2	1.36	0.62	1.4	0.97	1.64	1	1	0.98
LuCrO3	1.0	1	Lu	Cr	O	3	3	-2	1.03	0.62	1.4	0.85	3.0	1	1	0.89
CrMoO3	-1.0	1	Cr	Mo	O	2	4	-2	0.8	0.65	1.4	0.76	10.01	-1	-1	0.0
NdCrO3	1.0	1	Nd	Cr	O	3	3	-2	1.27	0.62	1.4	0.94	1.82	1	1	0.97
PrCrO3	1.0	1	Pr	Cr	O	3	3	-2	1.18	0.62	1.4	0.91	2.11	1	1	0.96
PuCrO3	1.0	1	Pu	Cr	O	4	2	-2	0.96	0.8	1.4	0.76	12.08	-1	-1	0.0
ScCrO3	1.0	1	Sc	Cr	O	3	3	-2	0.87	0.62	1.4	0.8	5.51	-1	-1	0.12
TmCrO3	1.0	1	Tm	Cr	O	3	3	-2	1.05	0.62	1.4	0.86	2.84	1	1	0.91
VCrO3	-1.0	1	V	Cr	O	3	3	-2	0.64	0.62	1.4	0.72	71.63	-1	-1	0.0
YCrO3	1.0	1	Y	Cr	O	3	3	-2	1.08	0.62	1.4	0.87	2.67	1	1	0.93
YbCrO3	1.0	1	Yb	Cr	O	3	3	-2	1.04	0.62	1.4	0.86	2.92	1	1	0.9
CsDyI3	1.0	1	Cs	Dy	I	1	2	-1	1.88	1.07	2.2	0.88	4.17	1	1	0.54
CsMgF3	1.0	1	Cs	Mg	F	1	2	-1	1.88	0.72	1.33	1.11	3.57	-1	1	0.78
CsMnF3	-1.0	1	Cs	Mn	F	1	2	-1	1.88	0.83	1.33	1.05	3.37	1	1	0.83
CsGeI3	-1.0	1	Cs	Ge	I	1	2	-1	1.88	0.73	2.2	0.98	4.74	1	-1	0.3
CsMgI3	-1.0	1	Cs	Mg	I	1	2	-1	1.88	0.72	2.2	0.99	4.78	1	-1	0.28
CsMnI3	-1.0	1	Cs	Mn	I	1	2	-1	1.88	0.83	2.2	0.95	4.42	1	-1	0.42
CsNiI3	-1.0	1	Cs	Ni	I	1	2	-1	1.88	0.69	2.2	1.0	4.91	1	-1	0.24
CsPbI3	1.0	1	Cs	Pb	I	1	2	-1	1.88	1.19	2.2	0.85	4.3	1	-1	0.47
CsSnI3	1.0	1	Cs	Sn	I	1	2	-1	1.88	1.15	2.2	0.86	4.24	1	-1	0.5
CsSrI3	-1.0	1	Cs	Sr	I	1	2	-1	1.88	1.18	2.2	0.85	4.29	1	-1	0.48
CsTiI3	-1.0	1	Cs	Ti	I	1	2	-1	1.88	0.86	2.2	0.94	4.35	1	-1	0.45
CsTmI3	1.0	1	Cs	Tm	I	1	2	-1	1.88	1.03	2.2	0.89	4.17	1	1	0.54
CsVI3	-1.0	1	Cs	V	I	1	2	-1	1.88	0.79	2.2	0.96	4.53	1	-1	0.37
CsYbI3	1.0	1	Cs	Yb	I	1	2	-1	1.88	1.02	2.2	0.9	4.17	1	1	0.54
CsNbO3	-1.0	1	Cs	Nb	O	1	5	-2	1.88	0.64	1.4	1.14	3.91	-1	1	0.66
CsVO3	-1.0	1	Cs	V	O	1	5	-2	1.88	0.54	1.4	1.2	4.38	-1	-1	0.44
KCuF3	1.0	1	K	Cu	F	1	2	-1	1.64	0.73	1.33	1.02	3.6	1	1	0.77
RbCuF3	1.0	1	Rb	Cu	F	1	2	-1	1.72	0.73	1.33	1.05	3.57	1	1	0.78
TlCuF3	1.0	1	Tl	Cu	F	1	2	-1	1.7	0.73	1.33	1.04	3.58	1	1	0.78
CuGeO3	-1.0	1	Cu	Ge	O	2	4	-2	0.73	0.53	1.4	0.78	7.25	-1	-1	0.02
LaCuO3	1.0	1	La	Cu	O	3	3	-2	1.36	0.54	1.4	1.01	1.77	1	1	0.97
CuNbO3	-1.0	1	Cu	Nb	O	1	5	-2	0.77	0.64	1.4	0.75	7.69	-1	-1	0.01
CuVO3	-1.0	1	Cu	V	O	1	5	-2	0.77	0.54	1.4	0.79	5.61	-1	-1	0.11
DyFeO3	1.0	1	Dy	Fe	O	3	3	-2	1.08	0.64	1.4	0.86	2.89	1	1	0.91
RbDyI3	1.0	1	Rb	Dy	I	1	2	-1	1.72	1.07	2.2	0.85	4.44	1	-1	0.41
DyMnO3	1.0	1	Dy	Mn	O	3	3	-2	1.08	0.64	1.4	0.86	2.89	1	1	0.91
DyNiO3	1.0	1	Dy	Ni	O	3	3	-2	1.08	0.6	1.4	0.88	2.5	1	1	0.94
DyRhO3	1.0	1	Dy	Rh	O	3	3	-2	1.08	0.66	1.4	0.85	3.12	1	1	0.88
DyTiO3	1.0	1	Dy	Ti	O	3	3	-2	1.08	0.67	1.4	0.85	3.19	1	1	0.86
DyVO3	1.0	1	Dy	V	O	3	3	-2	1.08	0.64	1.4	0.86	2.84	1	1	0.91
ErFeO3	1.0	1	Er	Fe	O	3	3	-2	1.06	0.64	1.4	0.85	3.08	1	1	0.88
ErMnO3	1.0	1	Er	Mn	O	3	3	-2	1.06	0.64	1.4	0.85	3.08	1	1	0.88
ErNiO3	1.0	1	Er	Ni	O	3	3	-2	1.06	0.6	1.4	0.87	2.63	1	1	0.93
ErTiO3	1.0	1	Er	Ti	O	3	3	-2	1.06	0.67	1.4	0.84	3.41	1	1	0.82
ErVO3	1.0	1	Er	V	O	3	3	-2	1.06	0.64	1.4	0.85	3.02	1	1	0.89
EuFeO3	1.0	1	Eu	Fe	O	3	3	-2	1.12	0.64	1.4	0.87	2.61	1	1	0.93
EuGaO3	1.0	1	Eu	Ga	O	3	3	-2	1.12	0.62	1.4	0.88	2.42	1	1	0.95
EuMnO3	1.0	1	Eu	Mn	O	3	3	-2	1.12	0.64	1.4	0.87	2.61	1	1	0.93
EuNiO3	1.0	1	Eu	Ni	O	3	3	-2	1.12	0.6	1.4	0.89	2.31	1	1	0.95
EuScO3	1.0	1	Eu	Sc	O	3	3	-2	1.12	0.74	1.4	0.83	3.94	1	1	0.64
KFeF3	1.0	1	K	Fe	F	1	2	-1	1.64	0.78	1.33	1.0	3.53	1	1	0.79
NaFeF3	1.0	1	Na	Fe	F	1	2	-1	1.39	0.78	1.33	0.91	3.79	1	1	0.71
TlFeF3	1.0	1	Tl	Fe	F	1	2	-1	1.7	0.78	1.33	1.02	3.5	1	1	0.8
KHgF3	1.0	1	K	Hg	F	1	2	-1	1.64	1.02	1.33	0.89	3.69	1	1	0.74
KMgF3	1.0	1	K	Mg	F	1	2	-1	1.64	0.72	1.33	1.02	3.61	1	1	0.77
KMnF3	1.0	1	K	Mn	F	1	2	-1	1.64	0.83	1.33	0.97	3.5	1	1	0.8
KNiF3	1.0	1	K	Ni	F	1	2	-1	1.64	0.69	1.33	1.04	3.67	1	1	0.75
KVF3	1.0	1	K	V	F	1	2	-1	1.64	0.79	1.33	0.99	3.53	1	1	0.79
KZnF3	1.0	1	K	Zn	F	1	2	-1	1.64	0.74	1.33	1.01	3.58	1	1	0.78
LiMgF3	-1.0	1	Li	Mg	F	1	2	-1	0.92	0.72	1.33	0.78	6.06	-1	-1	0.07
MnLiF3	-1.0	1	Mn	Li	F	2	1	-1	0.96	0.76	1.33	0.77	8.56	-1	-1	0.0
PbLiF3	-1.0	1	Pb	Li	F	2	1	-1	1.49	0.76	1.33	0.95	3.57	1	1	0.78
LiZnF3	-1.0	1	Li	Zn	F	1	2	-1	0.92	0.74	1.33	0.77	6.51	-1	-1	0.04
NaMgF3	1.0	1	Na	Mg	F	1	2	-1	1.39	0.72	1.33	0.94	3.78	1	1	0.71
NaMnF3	1.0	1	Na	Mn	F	1	2	-1	1.39	0.83	1.33	0.89	3.85	1	1	0.68
RbMnF3	1.0	1	Rb	Mn	F	1	2	-1	1.72	0.83	1.33	1.0	3.45	1	1	0.81
TlMnF3	1.0	1	Tl	Mn	F	1	2	-1	1.7	0.83	1.33	0.99	3.46	1	1	0.81
NaNiF3	1.0	1	Na	Ni	F	1	2	-1	1.39	0.69	1.33	0.95	3.8	1	1	0.7
PbNaF3	-1.0	1	Pb	Na	F	2	1	-1	1.49	1.02	1.33	0.85	5.01	1	-1	0.22
NaZnF3	1.0	1	Na	Zn	F	1	2	-1	1.39	0.74	1.33	0.93	3.78	1	1	0.71
RbPbF3	1.0	1	Rb	Pb	F	1	2	-1	1.72	1.19	1.33	0.86	4.04	1	1	0.6
RbSrF3	-1.0	1	Rb	Sr	F	1	2	-1	1.72	1.18	1.33	0.86	4.0	1	1	0.62
RbVF3	1.0	1	Rb	V	F	1	2	-1	1.72	0.79	1.33	1.02	3.48	1	1	0.8
RbZnF3	1.0	1	Rb	Zn	F	1	2	-1	1.72	0.74	1.33	1.04	3.55	1	1	0.78
FeGaO3	-1.0	1	Fe	Ga	O	3	3	-2	0.78	0.62	1.4	0.76	9.7	-1	-1	0.0
GdFeO3	1.0	1	Gd	Fe	O	3	3	-2	1.11	0.64	1.4	0.87	2.7	1	1	0.92
HoFeO3	1.0	1	Ho	Fe	O	3	3	-2	1.12	0.64	1.4	0.87	2.61	1	1	0.93
TlFeI3	-1.0	1	Tl	Fe	I	1	2	-1	1.7	0.78	2.2	0.93	4.62	1	-1	0.34
InFeO3	-1.0	1	In	Fe	O	3	3	-2	0.92	0.64	1.4	0.8	5.22	-1	-1	0.17
LaFeO3	1.0	1	La	Fe	O	3	3	-2	1.36	0.64	1.4	0.95	1.65	1	1	0.98
FeMnO3	-1.0	1	Fe	Mn	O	2	4	-2	0.92	0.53	1.4	0.85	4.94	1	-1	0.24
PrFeO3	1.0	1	Pr	Fe	O	3	3	-2	1.18	0.64	1.4	0.89	2.26	1	1	0.95
FeSO3	-1.0	1	Fe	S	O	2	4	-2	0.92	0.37	1.4	0.93	5.24	1	-1	0.17
FeSiO3	-1.0	1	Fe	Si	O	2	4	-2	0.92	0.4	1.4	0.91	5.02	1	-1	0.21
SmFeO3	1.0	1	Sm	Fe	O	3	3	-2	1.24	0.64	1.4	0.91	1.99	1	1	0.97
TbFeO3	1.0	1	Tb	Fe	O	3	3	-2	1.1	0.64	1.4	0.86	2.79	1	1	0.92
FeTiO3	-1.0	1	Fe	Ti	O	2	4	-2	0.92	0.6	1.4	0.82	5.57	-1	-1	0.12
TmFeO3	1.0	1	Tm	Fe	O	3	3	-2	1.05	0.64	1.4	0.85	3.17	1	1	0.87
YFeO3	1.0	1	Y	Fe	O	3	3	-2	1.08	0.64	1.4	0.86	2.96	1	1	0.9
GdGaO3	1.0	1	Gd	Ga	O	3	3	-2	1.11	0.62	1.4	0.88	2.5	1	1	0.94
InGaO3	-1.0	1	In	Ga	O	3	3	-2	0.92	0.62	1.4	0.81	4.54	-1	-1	0.37
LaGaO3	1.0	1	La	Ga	O	3	3	-2	1.36	0.62	1.4	0.97	1.64	1	1	0.98
NdGaO3	1.0	1	Nd	Ga	O	3	3	-2	1.27	0.62	1.4	0.93	1.83	1	1	0.97
PrGaO3	1.0	1	Pr	Ga	O	3	3	-2	1.18	0.62	1.4	0.9	2.13	1	1	0.96
YGaO3	1.0	1	Y	Ga	O	3	3	-2	1.08	0.62	1.4	0.87	2.71	1	1	0.92
GdMnO3	1.0	1	Gd	Mn	O	3	3	-2	1.11	0.64	1.4	0.87	2.7	1	1	0.92
GdNiO3	1.0	1	Gd	Ni	O	3	3	-2	1.11	0.6	1.4	0.89	2.37	1	1	0.95
GdScO3	1.0	1	Gd	Sc	O	3	3	-2	1.11	0.74	1.4	0.83	4.14	1	1	0.55
GdTiO3	1.0	1	Gd	Ti	O	3	3	-2	1.11	0.67	1.4	0.86	2.96	1	1	0.9
GdVO3	1.0	1	Gd	V	O	3	3	-2	1.11	0.64	1.4	0.87	2.66	1	1	0.93
RbGeI3	-1.0	1	Rb	Ge	I	1	2	-1	1.72	0.73	2.2	0.95	4.76	1	-1	0.29
TlGeI3	-1.0	1	Tl	Ge	I	1	2	-1	1.7	0.73	2.2	0.94	4.77	1	-1	0.29
MgGeO3	-1.0	1	Mg	Ge	O	2	4	-2	0.89	0.53	1.4	0.84	5.12	1	-1	0.19
GeMnO3	-1.0	1	Ge	Mn	O	2	4	-2	0.73	0.53	1.4	0.78	7.25	-1	-1	0.02
PbGeO3	1.0	1	Pb	Ge	O	2	4	-2	1.49	0.53	1.4	1.06	4.08	1	1	0.58
SrGeO3	1.0	1	Sr	Ge	O	2	4	-2	1.44	0.53	1.4	1.04	4.08	1	1	0.58
PbHfO3	1.0	1	Pb	Hf	O	2	4	-2	1.49	0.71	1.4	0.97	3.63	1	1	0.76
SrHfO3	1.0	1	Sr	Hf	O	2	4	-2	1.44	0.71	1.4	0.95	3.71	1	1	0.73
NaHgI3	-1.0	1	Na	Hg	I	1	2	-1	1.39	1.02	2.2	0.79	5.56	-1	-1	0.12
HgSeO3	-1.0	1	Hg	Se	O	2	4	-2	1.14	0.5	1.4	0.95	4.33	1	-1	0.46
HgTiO3	1.0	1	Hg	Ti	O	2	4	-2	1.14	0.6	1.4	0.9	4.26	1	-1	0.49
HoNiO3	1.0	1	Ho	Ni	O	3	3	-2	1.12	0.6	1.4	0.89	2.31	1	1	0.95
HoScO3	1.0	1	Ho	Sc	O	3	3	-2	1.12	0.74	1.4	0.83	3.94	1	1	0.64
HoTiO3	1.0	1	Ho	Ti	O	3	3	-2	1.12	0.67	1.4	0.86	2.85	1	1	0.91
ILiO3	-1.0	1	I	Li	O	5	1	-2	0.95	0.76	1.4	0.77	4.85	-1	-1	0.26
NaIO3	1.0	1	Na	I	O	1	5	-2	1.39	0.95	1.4	0.84	4.32	1	-1	0.47
TlIO3	1.0	1	Tl	I	O	1	5	-2	1.7	0.95	1.4	0.93	3.55	1	1	0.78
KMgI3	-1.0	1	K	Mg	I	1	2	-1	1.64	0.72	2.2	0.93	4.82	1	-1	0.27
KMnI3	-1.0	1	K	Mn	I	1	2	-1	1.64	0.83	2.2	0.9	4.55	1	-1	0.36
KTiI3	-1.0	1	K	Ti	I	1	2	-1	1.64	0.86	2.2	0.89	4.51	1	-1	0.38
KTmI3	-1.0	1	K	Tm	I	1	2	-1	1.64	1.03	2.2	0.84	4.56	1	-1	0.36
LiMgI3	-1.0	1	Li	Mg	I	1	2	-1	0.92	0.72	2.2	0.76	7.27	-1	-1	0.02
NaMgI3	-1.0	1	Na	Mg	I	1	2	-1	1.39	0.72	2.2	0.87	4.99	1	-1	0.22
RbMgI3	-1.0	1	Rb	Mg	I	1	2	-1	1.72	0.72	2.2	0.95	4.8	1	-1	0.28
RbMnI3	-1.0	1	Rb	Mn	I	1	2	-1	1.72	0.83	2.2	0.91	4.49	1	-1	0.39
TlMnI3	-1.0	1	Tl	Mn	I	1	2	-1	1.7	0.83	2.2	0.91	4.51	1	-1	0.38
TlPbI3	-1.0	1	Tl	Pb	I	1	2	-1	1.7	1.19	2.2	0.81	4.85	-1	-1	0.26
RbSnI3	-1.0	1	Rb	Sn	I	1	2	-1	1.72	1.15	2.2	0.83	4.63	1	-1	0.33
RbTiI3	-1.0	1	Rb	Ti	I	1	2	-1	1.72	0.86	2.2	0.91	4.44	1	-1	0.41
RbTmI3	1.0	1	Rb	Tm	I	1	2	-1	1.72	1.03	2.2	0.86	4.39	1	-1	0.43
RbVI3	-1.0	1	Rb	V	I	1	2	-1	1.72	0.79	2.2	0.93	4.58	1	-1	0.35
RbYbI3	-1.0	1	Rb	Yb	I	1	2	-1	1.72	1.02	2.2	0.86	4.38	1	-1	0.44
LaInO3	1.0	1	La	In	O	3	3	-2	1.36	0.8	1.4	0.89	2.36	1	1	0.95
InMnO3	-1.0	1	In	Mn	O	3	3	-2	0.92	0.64	1.4	0.8	5.22	-1	-1	0.17
NdInO3	1.0	1	Nd	In	O	3	3	-2	1.27	0.8	1.4	0.86	3.05	1	1	0.89
SmInO3	1.0	1	Sm	In	O	3	3	-2	1.24	0.8	1.4	0.85	3.36	1	1	0.83
SrIrO3	1.0	1	Sr	Ir	O	2	4	-2	1.44	0.62	1.4	0.99	3.76	1	1	0.72
KNO3	-1.0	1	K	N	O	1	5	-2	1.64	0.13	1.4	1.4	14.75	-1	-1	0.0
KNbO3	1.0	1	K	Nb	O	1	5	-2	1.64	0.64	1.4	1.05	3.91	1	1	0.66
KPO3	-1.0	1	K	P	O	1	5	-2	1.64	0.38	1.4	1.21	5.64	-1	-1	0.11
KSbO3	-1.0	1	K	Sb	O	1	5	-2	1.64	0.6	1.4	1.07	4.05	-1	1	0.59
KTaO3	1.0	1	K	Ta	O	1	5	-2	1.64	0.64	1.4	1.05	3.91	1	1	0.66
KUO3	1.0	1	K	U	O	1	5	-2	1.64	0.76	1.4	1.0	3.65	1	1	0.76
KVO3	-1.0	1	K	V	O	1	5	-2	1.64	0.54	1.4	1.11	4.33	-1	-1	0.46
LaLuO3	1.0	1	La	Lu	O	3	3	-2	1.36	0.86	1.4	0.86	2.99	1	1	0.89
LaMnO3	1.0	1	La	Mn	O	3	3	-2	1.36	0.64	1.4	0.95	1.65	1	1	0.98
LaNiO3	1.0	1	La	Ni	O	3	3	-2	1.36	0.6	1.4	0.98	1.64	1	1	0.98
LaScO3	1.0	1	La	Sc	O	3	3	-2	1.36	0.74	1.4	0.91	1.98	1	1	0.97
LaTiO3	1.0	1	La	Ti	O	3	3	-2	1.36	0.67	1.4	0.94	1.69	1	1	0.98
LaTlO3	-1.0	1	La	Tl	O	3	3	-2	1.36	0.88	1.4	0.85	3.31	1	1	0.84
LaTmO3	1.0	1	La	Tm	O	3	3	-2	1.36	0.88	1.4	0.86	3.24	1	1	0.86
LaVO3	1.0	1	La	V	O	3	3	-2	1.36	0.64	1.4	0.96	1.64	1	1	0.98
LaYO3	1.0	1	La	Y	O	3	3	-2	1.36	0.9	1.4	0.85	3.54	1	1	0.79
LaYbO3	1.0	1	La	Yb	O	3	3	-2	1.36	0.87	1.4	0.86	3.08	1	1	0.88
LiNO3	-1.0	1	Li	N	O	1	5	-2	0.92	0.13	1.4	1.07	13.39	-1	-1	0.0
LiNbO3	-1.0	1	Li	Nb	O	1	5	-2	0.92	0.64	1.4	0.8	5.15	-1	-1	0.19
LiPO3	-1.0	1	Li	P	O	1	5	-2	0.92	0.38	1.4	0.92	5.42	1	-1	0.14
LiReO3	-1.0	1	Li	Re	O	1	5	-2	0.92	0.58	1.4	0.83	4.85	1	-1	0.26
LiSbO3	-1.0	1	Li	Sb	O	1	5	-2	0.92	0.6	1.4	0.82	4.92	-1	-1	0.24
LiTaO3	-1.0	1	Li	Ta	O	1	5	-2	0.92	0.64	1.4	0.8	5.15	-1	-1	0.19
LiVO3	-1.0	1	Li	V	O	1	5	-2	0.92	0.54	1.4	0.85	4.79	1	-1	0.28
LuMnO3	1.0	1	Lu	Mn	O	3	3	-2	1.03	0.64	1.4	0.84	3.38	1	1	0.83
PrLuO3	1.0	1	Pr	Lu	O	3	3	-2	1.18	0.86	1.4	0.81	5.7	-1	-1	0.1
LuTiO3	1.0	1	Lu	Ti	O	3	3	-2	1.03	0.67	1.4	0.83	3.79	1	1	0.71
MgSeO3	-1.0	1	Mg	Se	O	2	4	-2	0.89	0.5	1.4	0.85	4.97	1	-1	0.23
MgSiO3	1.0	1	Mg	Si	O	2	4	-2	0.89	0.4	1.4	0.9	5.06	1	-1	0.2
MgVO3	-1.0	1	Mg	V	O	2	4	-2	0.89	0.58	1.4	0.82	5.58	-1	-1	0.12
NdMnO3	1.0	1	Nd	Mn	O	3	3	-2	1.27	0.64	1.4	0.92	1.89	1	1	0.97
NiMnO3	-1.0	1	Ni	Mn	O	2	4	-2	0.69	0.53	1.4	0.77	8.51	-1	-1	0.0
PrMnO3	1.0	1	Pr	Mn	O	3	3	-2	1.18	0.64	1.4	0.89	2.26	1	1	0.95
MnSO3	-1.0	1	Mn	S	O	2	4	-2	0.96	0.37	1.4	0.94	5.23	1	-1	0.17
MnSiO3	-1.0	1	Mn	Si	O	2	4	-2	0.96	0.4	1.4	0.93	4.98	1	-1	0.22
SmMnO3	1.0	1	Sm	Mn	O	3	3	-2	1.24	0.64	1.4	0.91	1.99	1	1	0.97
SnMnO3	-1.0	1	Sn	Mn	O	2	4	-2	1.15	0.53	1.4	0.93	4.24	1	-1	0.5
SrMnO3	1.0	1	Sr	Mn	O	2	4	-2	1.44	0.53	1.4	1.04	4.08	1	1	0.58
TbMnO3	1.0	1	Tb	Mn	O	3	3	-2	1.1	0.64	1.4	0.86	2.79	1	1	0.92
TiMnO3	-1.0	1	Ti	Mn	O	3	3	-2	0.67	0.64	1.4	0.72	75.12	-1	-1	0.0
YbMnO3	1.0	1	Yb	Mn	O	3	3	-2	1.04	0.64	1.4	0.84	3.27	1	1	0.85
SrMoO3	1.0	1	Sr	Mo	O	2	4	-2	1.44	0.65	1.4	0.98	3.72	1	1	0.73
NaNO3	-1.0	1	Na	N	O	1	5	-2	1.39	0.13	1.4	1.29	14.28	-1	-1	0.0
TlNO3	-1.0	1	Tl	N	O	1	5	-2	1.7	0.13	1.4	1.43	14.86	-1	-1	0.0
NaPO3	-1.0	1	Na	P	O	1	5	-2	1.39	0.38	1.4	1.11	5.5	-1	-1	0.13
NaUO3	1.0	1	Na	U	O	1	5	-2	1.39	0.76	1.4	0.91	3.87	1	1	0.67
NaVO3	-1.0	1	Na	V	O	1	5	-2	1.39	0.54	1.4	1.02	4.32	1	-1	0.47
RbNbO3	1.0	1	Rb	Nb	O	1	5	-2	1.72	0.64	1.4	1.08	3.91	-1	1	0.66
SrNbO3	1.0	1	Sr	Nb	O	2	4	-2	1.44	0.68	1.4	0.97	3.7	1	1	0.74
NdNiO3	1.0	1	Nd	Ni	O	3	3	-2	1.27	0.6	1.4	0.94	1.8	1	1	0.97
NdRhO3	1.0	1	Nd	Rh	O	3	3	-2	1.27	0.66	1.4	0.91	1.96	1	1	0.97
NdScO3	1.0	1	Nd	Sc	O	3	3	-2	1.27	0.74	1.4	0.88	2.47	1	1	0.94
NdTiO3	1.0	1	Nd	Ti	O	3	3	-2	1.27	0.67	1.4	0.91	1.98	1	1	0.97
NdVO3	1.0	1	Nd	V	O	3	3	-2	1.27	0.64	1.4	0.93	1.87	1	1	0.97
PrNiO3	1.0	1	Pr	Ni	O	3	3	-2	1.18	0.6	1.4	0.91	2.06	1	1	0.96
NiSeO3	-1.0	1	Ni	Se	O	2	4	-2	0.69	0.5	1.4	0.78	7.37	-1	-1	0.02
NiTiO3	-1.0	1	Ni	Ti	O	2	4	-2	0.69	0.6	1.4	0.74	15.66	-1	-1	0.0
YNiO3	1.0	1	Y	Ni	O	3	3	-2	1.08	0.6	1.4	0.88	2.55	1	1	0.94
RbPO3	-1.0	1	Rb	P	O	1	5	-2	1.72	0.38	1.4	1.24	5.68	-1	-1	0.1
RbPaO3	1.0	1	Rb	Pa	O	1	5	-2	1.72	0.78	1.4	1.01	3.58	1	1	0.77
PbSO3	-1.0	1	Pb	S	O	2	4	-2	1.49	0.37	1.4	1.15	5.57	-1	-1	0.12
PbSeO3	-1.0	1	Pb	Se	O	2	4	-2	1.49	0.5	1.4	1.08	4.26	-1	-1	0.5
PbSiO3	-1.0	1	Pb	Si	O	2	4	-2	1.49	0.4	1.4	1.14	5.17	-1	-1	0.18
SrPbO3	1.0	1	Sr	Pb	O	2	4	-2	1.44	0.78	1.4	0.92	3.8	1	1	0.7
PbTeO3	-1.0	1	Pb	Te	O	2	4	-2	1.49	0.97	1.4	0.86	4.6	1	-1	0.34
PbTiO3	1.0	1	Pb	Ti	O	2	4	-2	1.49	0.6	1.4	1.02	3.78	1	1	0.71
PrRhO3	1.0	1	Pr	Rh	O	3	3	-2	1.18	0.66	1.4	0.88	2.39	1	1	0.95
PrRuO3	1.0	1	Pr	Ru	O	3	3	-2	1.18	0.68	1.4	0.88	2.51	1	1	0.94
PrScO3	1.0	1	Pr	Sc	O	3	3	-2	1.18	0.74	1.4	0.85	3.22	1	1	0.86
PrTiO3	1.0	1	Pr	Ti	O	3	3	-2	1.18	0.67	1.4	0.88	2.43	1	1	0.95
PrVO3	1.0	1	Pr	V	O	3	3	-2	1.18	0.64	1.4	0.89	2.23	1	1	0.96
PrYbO3	1.0	1	Pr	Yb	O	3	3	-2	1.18	0.87	1.4	0.8	5.92	-1	-1	0.08
PuVO3	1.0	1	Pu	V	O	4	2	-2	0.96	0.79	1.4	0.76	10.71	-1	-1	0.0
RbTaO3	1.0	1	Rb	Ta	O	1	5	-2	1.72	0.64	1.4	1.08	3.91	-1	1	0.66
RbVO3	-1.0	1	Rb	V	O	1	5	-2	1.72	0.54	1.4	1.14	4.34	-1	-1	0.46
SmRhO3	1.0	1	Sm	Rh	O	3	3	-2	1.24	0.66	1.4	0.9	2.08	1	1	0.96
TbRhO3	1.0	1	Tb	Rh	O	3	3	-2	1.1	0.66	1.4	0.85	3.01	1	1	0.89
SrRuO3	1.0	1	Sr	Ru	O	2	4	-2	1.44	0.62	1.4	0.99	3.77	1	1	0.71
TlSbO3	-1.0	1	Tl	Sb	O	1	5	-2	1.7	0.6	1.4	1.1	4.05	-1	1	0.59
SmScO3	1.0	1	Sm	Sc	O	3	3	-2	1.24	0.74	1.4	0.87	2.68	1	1	0.93
YScO3	1.0	1	Y	Sc	O	3	3	-2	1.08	0.74	1.4	0.82	4.68	-1	-1	0.31
ZnSeO3	-1.0	1	Zn	Se	O	2	4	-2	0.9	0.5	1.4	0.86	4.92	1	-1	0.24
SrSiO3	-1.0	1	Sr	Si	O	2	4	-2	1.44	0.4	1.4	1.12	5.12	-1	-1	0.19
ZnSiO3	-1.0	1	Zn	Si	O	2	4	-2	0.9	0.4	1.4	0.9	5.05	1	-1	0.21
SmVO3	1.0	1	Sm	V	O	3	3	-2	1.24	0.64	1.4	0.92	1.98	1	1	0.97
SmYO3	-1.0	1	Sm	Y	O	3	3	-2	1.24	0.9	1.4	0.81	5.45	-1	-1	0.13
SrSnO3	1.0	1	Sr	Sn	O	2	4	-2	1.44	0.69	1.4	0.96	3.7	1	1	0.74
ZnSnO3	-1.0	1	Zn	Sn	O	2	4	-2	0.9	0.69	1.4	0.78	7.85	-1	-1	0.01
SrVO3	1.0	1	Sr	V	O	2	4	-2	1.44	0.58	1.4	1.01	3.87	1	1	0.67
SrZrO3	1.0	1	Sr	Zr	O	2	4	-2	1.44	0.72	1.4	0.95	3.72	1	1	0.73
TbTiO3	1.0	1	Tb	Ti	O	3	3	-2	1.1	0.67	1.4	0.85	3.07	1	1	0.88
TeZnO3	-1.0	1	Te	Zn	O	4	2	-2	0.97	0.74	1.4	0.78	5.26	-1	-1	0.16
TmTiO3	1.0	1	Tm	Ti	O	3	3	-2	1.05	0.67	1.4	0.84	3.53	1	1	0.79
YTiO3	1.0	1	Y	Ti	O	3	3	-2	1.08	0.67	1.4	0.85	3.27	1	1	0.85
YbTiO3	1.0	1	Yb	Ti	O	3	3	-2	1.04	0.67	1.4	0.83	3.65	1	1	0.75
ZnTiO3	-1.0	1	Zn	Ti	O	2	4	-2	0.9	0.6	1.4	0.81	5.81	-1	-1	0.09
TlVO3	-1.0	1	Tl	V	O	3	3	-2	0.98	0.64	1.4	0.82	3.97	-1	1	0.63
YVO3	1.0	1	Y	V	O	3	3	-2	1.08	0.64	1.4	0.86	2.9	1	1	0.9
YYbO3	-1.0	1	Y	Yb	O	3	3	-2	1.08	0.87	1.4	0.77	9.98	-1	-1	0.0
AgBiO3	-1.0	-1	Ag	Bi	O	1	5	-2	1.28	0.76	1.4	0.88	4.07	1	1	0.58
DyAlO3	1.0	-1	Dy	Al	O	3	3	-2	1.08	0.54	1.4	0.91	2.23	1	1	0.96
GdAlO3	1.0	-1	Gd	Al	O	3	3	-2	1.11	0.54	1.4	0.92	2.15	1	1	0.96
HoAlO3	1.0	-1	Ho	Al	O	3	3	-2	1.12	0.54	1.4	0.92	2.12	1	1	0.96
ScAlO3	1.0	-1	Sc	Al	O	3	3	-2	0.87	0.54	1.4	0.83	3.65	1	1	0.75
DyBO3	-1.0	-1	Dy	B	O	3	3	-2	1.08	0.27	1.4	1.05	4.85	1	-1	0.26
LuBO3	-1.0	-1	Lu	B	O	3	3	-2	1.03	0.27	1.4	1.03	4.74	1	-1	0.3
SmBO3	-1.0	-1	Sm	B	O	3	3	-2	1.24	0.27	1.4	1.12	5.22	-1	-1	0.17
TiBO3	-1.0	-1	Ti	B	O	3	3	-2	0.67	0.27	1.4	0.88	4.38	1	-1	0.44
BaLiBr3	-1.0	-1	Ba	Li	Br	2	1	-1	1.61	0.76	1.96	0.93	4.22	1	-1	0.51
BaNaF3	-1.0	-1	Ba	Na	F	2	1	-1	1.61	1.02	1.33	0.88	4.22	1	-1	0.51
BaNbO3	1.0	-1	Ba	Nb	O	2	4	-2	1.61	0.68	1.4	1.02	3.55	1	1	0.78
BaNiO3	-1.0	-1	Ba	Ni	O	2	4	-2	1.61	0.48	1.4	1.13	4.46	-1	-1	0.4
BaPuO3	1.0	-1	Ba	Pu	O	2	4	-2	1.61	0.86	1.4	0.94	3.6	1	1	0.77
BaRuO3	-1.0	-1	Ba	Ru	O	2	4	-2	1.61	0.62	1.4	1.05	3.7	1	1	0.74
BaSnO3	1.0	-1	Ba	Sn	O	2	4	-2	1.61	0.69	1.4	1.02	3.54	1	1	0.79
BaTeO3	-1.0	-1	Ba	Te	O	2	4	-2	1.61	0.97	1.4	0.9	3.99	1	1	0.62
BaZrO3	1.0	-1	Ba	Zr	O	2	4	-2	1.61	0.72	1.4	1.0	3.5	1	1	0.8
LiBeCl3	-1.0	-1	Li	Be	Cl	1	2	-1	0.92	0.45	1.81	0.85	5.88	1	-1	0.08
BiFeO3	1.0	-1	Bi	Fe	O	3	3	-2	1.17	0.64	1.4	0.89	2.31	1	1	0.95
CsPbBr3	1.0	-1	Cs	Pb	Br	1	2	-1	1.88	1.19	1.96	0.86	4.1	1	1	0.57
PbLiBr3	-1.0	-1	Pb	Li	Br	2	1	-1	1.49	0.76	1.96	0.9	4.4	1	-1	0.43
CaCO3	-1.0	-1	Ca	C	O	2	4	-2	1.34	0.16	1.4	1.24	12.63	-1	-1	0.0
CuCO3	-1.0	-1	Cu	C	O	2	4	-2	0.73	0.16	1.4	0.97	10.76	1	-1	0.0
MnCO3	-1.0	-1	Mn	C	O	2	4	-2	0.96	0.16	1.4	1.07	11.45	-1	-1	0.0
CaLiCl3	-1.0	-1	Ca	Li	Cl	2	1	-1	1.34	0.76	1.81	0.87	4.6	1	-1	0.35
CaCrO3	1.0	-1	Ca	Cr	O	2	4	-2	1.34	0.55	1.4	0.99	4.02	1	1	0.61
RbCaF3	1.0	-1	Rb	Ca	F	1	2	-1	1.72	1.0	1.33	0.93	3.5	1	1	0.8
CaGeO3	1.0	-1	Ca	Ge	O	2	4	-2	1.34	0.53	1.4	1.0	4.09	1	1	0.57
CaMnO3	1.0	-1	Ca	Mn	O	2	4	-2	1.34	0.53	1.4	1.0	4.09	1	1	0.57
CaMoO3	1.0	-1	Ca	Mo	O	2	4	-2	1.34	0.65	1.4	0.95	3.85	1	1	0.68
CsCdCl3	1.0	-1	Cs	Cd	Cl	1	2	-1	1.88	0.95	1.81	0.95	3.8	1	1	0.7
CdCuI3	-1.0	-1	Cd	Cu	I	2	1	-1	1.31	0.77	2.2	0.84	5.26	1	-1	0.16
CdSnO3	1.0	-1	Cd	Sn	O	2	4	-2	1.31	0.69	1.4	0.92	3.95	1	1	0.64
CdTiO3	1.0	-1	Cd	Ti	O	2	4	-2	1.31	0.6	1.4	0.96	3.92	1	1	0.65
CeGaO3	1.0	-1	Ce	Ga	O	3	3	-2	1.34	0.62	1.4	0.96	1.67	1	1	0.98
CeTiO3	1.0	-1	Ce	Ti	O	4	2	-2	1.14	0.86	1.4	0.79	4.44	-1	-1	0.41
CeTmO3	1.0	-1	Ce	Tm	O	3	3	-2	1.34	0.88	1.4	0.85	3.45	1	1	0.81
CeYbO3	1.0	-1	Ce	Yb	O	3	3	-2	1.34	0.87	1.4	0.85	3.28	1	1	0.85
NaClO3	-1.0	-1	Na	Cl	O	1	5	-2	1.39	0.12	1.4	1.3	15.4	-1	-1	0.0
CsCoCl3	-1.0	-1	Cs	Co	Cl	1	2	-1	1.88	0.74	1.81	1.02	4.16	1	1	0.54
CsMgCl3	-1.0	-1	Cs	Mg	Cl	1	2	-1	1.88	0.72	1.81	1.03	4.23	1	-1	0.51
CsPbCl3	1.0	-1	Cs	Pb	Cl	1	2	-1	1.88	1.19	1.81	0.87	3.98	1	1	0.63
CsZnCl3	-1.0	-1	Cs	Zn	Cl	1	2	-1	1.88	0.74	1.81	1.02	4.17	1	1	0.54
CuZnCl3	-1.0	-1	Cu	Zn	Cl	1	2	-1	0.77	0.74	1.81	0.72	27.63	-1	-1	0.0
TlEuCl3	-1.0	-1	Tl	Eu	Cl	1	2	-1	1.7	1.17	1.81	0.83	4.44	1	-1	0.41
KMgCl3	-1.0	-1	K	Mg	Cl	1	2	-1	1.64	0.72	1.81	0.96	4.28	1	-1	0.48
KSrCl3	-1.0	-1	K	Sr	Cl	1	2	-1	1.64	1.18	1.81	0.82	4.76	-1	-1	0.29
RbMgCl3	-1.0	-1	Rb	Mg	Cl	1	2	-1	1.72	0.72	1.81	0.99	4.26	1	-1	0.5
TlMgCl3	-1.0	-1	Tl	Mg	Cl	1	2	-1	1.7	0.72	1.81	0.98	4.26	1	-1	0.49
TlMnCl3	1.0	-1	Tl	Mn	Cl	1	2	-1	1.7	0.83	1.81	0.94	4.04	1	1	0.6
PbNaCl3	-1.0	-1	Pb	Na	Cl	2	1	-1	1.49	1.02	1.81	0.82	5.48	-1	-1	0.13
SrNaCl3	-1.0	-1	Sr	Na	Cl	2	1	-1	1.44	1.02	1.81	0.81	5.96	-1	-1	0.08
RbZnCl3	-1.0	-1	Rb	Zn	Cl	1	2	-1	1.72	0.74	1.81	0.98	4.2	1	-1	0.52
NaCoF3	1.0	-1	Na	Co	F	1	2	-1	1.39	0.74	1.33	0.93	3.78	1	1	0.71
GeCoO3	-1.0	-1	Ge	Co	O	2	4	-2	0.73	0.53	1.4	0.78	7.25	-1	-1	0.02
SmCoO3	1.0	-1	Sm	Co	O	3	3	-2	1.24	0.61	1.4	0.93	1.89	1	1	0.97
TbCoO3	1.0	-1	Tb	Co	O	3	3	-2	1.1	0.61	1.4	0.88	2.5	1	1	0.94
TlCrF3	1.0	-1	Tl	Cr	F	1	2	-1	1.7	0.8	1.33	1.01	3.48	1	1	0.8
HoCrO3	1.0	-1	Ho	Cr	O	3	3	-2	1.12	0.62	1.4	0.88	2.39	1	1	0.95
SmCrO3	1.0	-1	Sm	Cr	O	3	3	-2	1.24	0.62	1.4	0.93	1.9	1	1	0.97
TbCrO3	1.0	-1	Tb	Cr	O	3	3	-2	1.1	0.62	1.4	0.88	2.54	1	1	0.94
CsHgF3	1.0	-1	Cs	Hg	F	1	2	-1	1.88	1.02	1.33	0.97	3.32	1	1	0.84
CsPbF3	1.0	-1	Cs	Pb	F	1	2	-1	1.88	1.19	1.33	0.9	3.57	1	1	0.78
CsSrF3	1.0	-1	Cs	Sr	F	1	2	-1	1.88	1.18	1.33	0.9	3.55	1	1	0.79
CsIO3	1.0	-1	Cs	I	O	1	5	-2	1.88	0.95	1.4	0.99	3.37	1	1	0.83
NaCuF3	1.0	-1	Na	Cu	F	1	2	-1	1.39	0.73	1.33	0.93	3.78	1	1	0.71
CuSeO3	-1.0	-1	Cu	Se	O	2	4	-2	0.73	0.5	1.4	0.79	6.52	-1	-1	0.04
CuSiO3	-1.0	-1	Cu	Si	O	2	4	-2	0.73	0.4	1.4	0.84	5.57	1	-1	0.12
TeCuO3	-1.0	-1	Te	Cu	O	4	2	-2	0.97	0.73	1.4	0.79	4.62	-1	-1	0.34
DyScO3	1.0	-1	Dy	Sc	O	3	3	-2	1.08	0.74	1.4	0.82	4.54	-1	-1	0.37
LaErO3	1.0	-1	La	Er	O	3	3	-2	1.36	0.89	1.4	0.85	3.38	1	1	0.83
ErRhO3	1.0	-1	Er	Rh	O	3	3	-2	1.06	0.66	1.4	0.84	3.34	1	1	0.84
EuRhO3	1.0	-1	Eu	Rh	O	3	3	-2	1.12	0.66	1.4	0.86	2.8	1	1	0.92
EuTiO3	1.0	-1	Eu	Ti	O	3	3	-2	1.12	0.67	1.4	0.86	2.85	1	1	0.91
RbFeF3	1.0	-1	Rb	Fe	F	1	2	-1	1.72	0.78	1.33	1.02	3.49	1	1	0.8
RbHgF3	1.0	-1	Rb	Hg	F	1	2	-1	1.72	1.02	1.33	0.92	3.53	1	1	0.79
NaVF3	1.0	-1	Na	V	F	1	2	-1	1.39	0.79	1.33	0.91	3.8	1	1	0.7
LuFeO3	1.0	-1	Lu	Fe	O	3	3	-2	1.03	0.64	1.4	0.84	3.38	1	1	0.83
NdFeO3	1.0	-1	Nd	Fe	O	3	3	-2	1.27	0.64	1.4	0.92	1.89	1	1	0.97
YbFeO3	1.0	-1	Yb	Fe	O	3	3	-2	1.04	0.64	1.4	0.84	3.27	1	1	0.85
GdRhO3	1.0	-1	Gd	Rh	O	3	3	-2	1.11	0.66	1.4	0.86	2.9	1	1	0.9
ZnGeO3	-1.0	-1	Zn	Ge	O	2	4	-2	0.9	0.53	1.4	0.84	5.06	1	-1	0.21
KHgI3	-1.0	-1	K	Hg	I	1	2	-1	1.64	1.02	2.2	0.84	4.54	1	-1	0.37
HgTeO3	-1.0	-1	Hg	Te	O	2	4	-2	1.14	0.97	1.4	0.76	12.0	-1	-1	0.0
LaHoO3	1.0	-1	La	Ho	O	3	3	-2	1.36	0.9	1.4	0.85	3.55	1	1	0.78
HoMnO3	1.0	-1	Ho	Mn	O	3	3	-2	1.12	0.64	1.4	0.87	2.61	1	1	0.93
HoRhO3	1.0	-1	Ho	Rh	O	3	3	-2	1.12	0.66	1.4	0.86	2.8	1	1	0.92
KIO3	1.0	-1	K	I	O	1	5	-2	1.64	0.95	1.4	0.91	3.64	1	1	0.76
RbIO3	1.0	-1	Rb	I	O	1	5	-2	1.72	0.95	1.4	0.94	3.52	1	1	0.79
MnLiI3	-1.0	-1	Mn	Li	I	2	1	-1	0.96	0.76	2.2	0.75	9.71	-1	-1	0.0
RbPbI3	-1.0	-1	Rb	Pb	I	1	2	-1	1.72	1.19	2.2	0.82	4.77	-1	-1	0.28
YInO3	-1.0	-1	Y	In	O	3	3	-2	1.08	0.8	1.4	0.8	6.39	-1	-1	0.05
KPaO3	1.0	-1	K	Pa	O	1	5	-2	1.64	0.78	1.4	0.99	3.62	1	1	0.76
LaRhO3	1.0	-1	La	Rh	O	3	3	-2	1.36	0.66	1.4	0.95	1.68	1	1	0.98
LaRuO3	1.0	-1	La	Ru	O	3	3	-2	1.36	0.68	1.4	0.94	1.71	1	1	0.98
MgTiO3	-1.0	-1	Mg	Ti	O	2	4	-2	0.89	0.6	1.4	0.81	5.94	-1	-1	0.08
MnSeO3	-1.0	-1	Mn	Se	O	2	4	-2	0.96	0.5	1.4	0.88	4.69	1	-1	0.31
YMnO3	1.0	-1	Y	Mn	O	3	3	-2	1.08	0.64	1.4	0.86	2.96	1	1	0.9
RbNO3	-1.0	-1	Rb	N	O	1	5	-2	1.72	0.13	1.4	1.44	14.89	-1	-1	0.0
NaNbO3	1.0	-1	Na	Nb	O	1	5	-2	1.39	0.64	1.4	0.97	3.99	1	1	0.62
NaPaO3	1.0	-1	Na	Pa	O	1	5	-2	1.39	0.78	1.4	0.9	3.88	1	1	0.67
NaSbO3	1.0	-1	Na	Sb	O	1	5	-2	1.39	0.6	1.4	0.99	4.09	1	1	0.58
NaTaO3	1.0	-1	Na	Ta	O	1	5	-2	1.39	0.64	1.4	0.97	3.99	1	1	0.62
NaWO3	1.0	-1	Na	W	O	1	5	-2	1.39	0.62	1.4	0.98	4.04	1	1	0.6
SmNiO3	1.0	-1	Sm	Ni	O	3	3	-2	1.24	0.6	1.4	0.93	1.87	1	1	0.97
TlNiO3	1.0	-1	Tl	Ni	O	3	3	-2	0.98	0.6	1.4	0.84	3.32	1	1	0.84
TmNiO3	1.0	-1	Tm	Ni	O	3	3	-2	1.05	0.6	1.4	0.87	2.7	1	1	0.92
YbNiO3	1.0	-1	Yb	Ni	O	3	3	-2	1.04	0.6	1.4	0.86	2.77	1	1	0.92
PbZrO3	1.0	-1	Pb	Zr	O	2	4	-2	1.49	0.72	1.4	0.96	3.64	1	1	0.76
SrPuO3	1.0	-1	Sr	Pu	O	2	4	-2	1.44	0.86	1.4	0.89	4.12	1	1	0.56
RbUO3	1.0	-1	Rb	U	O	1	5	-2	1.72	0.76	1.4	1.02	3.61	1	1	0.77
SmTiO3	1.0	-1	Sm	Ti	O	3	3	-2	1.24	0.67	1.4	0.9	2.11	1	1	0.96
SrTeO3	-1.0	-1	Sr	Te	O	2	4	-2	1.44	0.97	1.4	0.85	4.96	1	-1	0.23
SrTiO3	1.0	-1	Sr	Ti	O	2	4	-2	1.44	0.6	1.4	1.0	3.8	1	1	0.7
YTmO3	-1.0	-1	Y	Tm	O	3	3	-2	1.08	0.88	1.4	0.77	10.9	-1	-1	0.0
