# Supplementary material for: New tolerance factor to predict the stability of perovskite oxides and halides
Source: Sci Adv. 2019 Feb 8;5(2):eaav0693. doi: 10.1126/sciadv.aav0693 (PMC6368436; doi:10.1126/sciadv.aav0693)
Supplement: http://advances.sciencemag.org/cgi/content/full/5/2/eaav0693/DC1 [file aav0693_Table_S3.csv]

compound	source	dHdec (meV/atom)	A	B1	B2	X	nA	nB1	nB2	rA (Ang)	rB1 (Ang)	rB2 (Ang)	rX (Ang)	t	tau	t_pred	tau_pred	tau_prob
Cs2CuGaCl6	10.1021/jacs.7b02120	-7	Cs	Cu	Ga	Cl	1	1	3	1.88	0.77	0.62	1.81	1.04	4.32	1	-1	0.47
Cs2CuGaBr6	10.1021/jacs.7b02120	-23	Cs	Cu	Ga	Br	1	1	3	1.88	0.77	0.62	1.96	1.02	4.54	1	-1	0.37
Cs2CuGaI6	10.1021/jacs.7b02120	-74	Cs	Cu	Ga	I	1	1	3	1.88	0.77	0.62	2.2	1.0	4.88	1	-1	0.24
Cs2CuInCl6	10.1021/jacs.7b02120	77	Cs	Cu	In	Cl	1	1	3	1.88	0.77	0.8	1.81	1.01	4.05	1	1	0.6
Cs2CuInBr6	10.1021/jacs.7b02120	23	Cs	Cu	In	Br	1	1	3	1.88	0.77	0.8	1.96	0.99	4.24	1	-1	0.51
Cs2CuInI6	10.1021/jacs.7b02120	-22	Cs	Cu	In	I	1	1	3	1.88	0.77	0.8	2.2	0.97	4.54	1	-1	0.36
Cs2AgGaCl6	10.1021/jacs.7b02120	40	Cs	Ag	Ga	Cl	1	1	3	1.88	1.15	0.62	1.81	0.97	3.86	1	1	0.68
Cs2AgGaBr6	10.1021/jacs.7b02120	13	Cs	Ag	Ga	Br	1	1	3	1.88	1.15	0.62	1.96	0.95	4.03	1	1	0.6
Cs2AgGaI6	10.1021/jacs.7b02120	-51	Cs	Ag	Ga	I	1	1	3	1.88	1.15	0.62	2.2	0.94	4.31	1	-1	0.47
Cs2AgInCl6	10.1021/jacs.7b02120	116	Cs	Ag	In	Cl	1	1	3	1.88	1.15	0.8	1.81	0.94	3.79	1	1	0.71
Cs2AgInBr6	10.1021/jacs.7b02120	56	Cs	Ag	In	Br	1	1	3	1.88	1.15	0.8	1.96	0.93	3.95	1	1	0.64
Cs2AgInI6	10.1021/jacs.7b02120	3	Cs	Ag	In	I	1	1	3	1.88	1.15	0.8	2.2	0.91	4.19	1	-1	0.53
K2CuGaCl6	10.1021/jacs.7b02120	-25	K	Cu	Ga	Cl	1	1	3	1.64	0.77	0.62	1.81	0.97	4.35	1	-1	0.45
K2CuGaBr6	10.1021/jacs.7b02120	-72	K	Cu	Ga	Br	1	1	3	1.64	0.77	0.62	1.96	0.96	4.57	1	-1	0.35
K2CuGaI6	10.1021/jacs.7b02120	-133	K	Cu	Ga	I	1	1	3	1.64	0.77	0.62	2.2	0.94	4.91	1	-1	0.23
K2CuInCl6	10.1021/jacs.7b02120	36	K	Cu	In	Cl	1	1	3	1.64	0.77	0.8	1.81	0.94	4.14	1	1	0.55
K2CuInBr6	10.1021/jacs.7b02120	-42	K	Cu	In	Br	1	1	3	1.64	0.77	0.8	1.96	0.93	4.33	1	-1	0.46
K2CuInI6	10.1021/jacs.7b02120	-91	K	Cu	In	I	1	1	3	1.64	0.77	0.8	2.2	0.91	4.64	1	-1	0.33
K2AgGaCl6	10.1021/jacs.7b02120	-7	K	Ag	Ga	Cl	1	1	3	1.64	1.15	0.62	1.81	0.91	4.05	1	1	0.6
K2AgGaBr6	10.1021/jacs.7b02120	-55	K	Ag	Ga	Br	1	1	3	1.64	1.15	0.62	1.96	0.89	4.22	1	-1	0.52
K2AgGaI6	10.1021/jacs.7b02120	-120	K	Ag	Ga	I	1	1	3	1.64	1.15	0.62	2.2	0.88	4.49	1	-1	0.39
K2AgInCl6	10.1021/jacs.7b02120	51	K	Ag	In	Cl	1	1	3	1.64	1.15	0.8	1.81	0.88	4.09	1	1	0.58
K2AgInBr6	10.1021/jacs.7b02120	-25	K	Ag	In	Br	1	1	3	1.64	1.15	0.8	1.96	0.87	4.24	1	-1	0.5
K2AgInI6	10.1021/jacs.7b02120	-75	K	Ag	In	I	1	1	3	1.64	1.15	0.8	2.2	0.86	4.49	1	-1	0.39
Rb2CuGaCl6	10.1021/jacs.7b02120	-5	Rb	Cu	Ga	Cl	1	1	3	1.72	0.77	0.62	1.81	1.0	4.34	1	-1	0.46
Rb2CuGaBr6	10.1021/jacs.7b02120	-25	Rb	Cu	Ga	Br	1	1	3	1.72	0.77	0.62	1.96	0.98	4.55	1	-1	0.36
Rb2CuGaI6	10.1021/jacs.7b02120	-107	Rb	Cu	Ga	I	1	1	3	1.72	0.77	0.62	2.2	0.96	4.9	1	-1	0.24
Rb2CuInCl6	10.1021/jacs.7b02120	65	Rb	Cu	In	Cl	1	1	3	1.72	0.77	0.8	1.81	0.96	4.1	1	1	0.57
Rb2CuInBr6	10.1021/jacs.7b02120	11	Rb	Cu	In	Br	1	1	3	1.72	0.77	0.8	1.96	0.95	4.29	1	-1	0.48
Rb2CuInI6	10.1021/jacs.7b02120	-60	Rb	Cu	In	I	1	1	3	1.72	0.77	0.8	2.2	0.93	4.6	1	-1	0.34
Rb2AgGaCl6	10.1021/jacs.7b02120	24	Rb	Ag	Ga	Cl	1	1	3	1.72	1.15	0.62	1.81	0.93	3.97	1	1	0.63
Rb2AgGaBr6	10.1021/jacs.7b02120	-1	Rb	Ag	Ga	Br	1	1	3	1.72	1.15	0.62	1.96	0.91	4.14	1	1	0.55
Rb2AgGaI6	10.1021/jacs.7b02120	-89	Rb	Ag	Ga	I	1	1	3	1.72	1.15	0.62	2.2	0.9	4.41	1	-1	0.42
Rb2AgInCl6	10.1021/jacs.7b02120	89	Rb	Ag	In	Cl	1	1	3	1.72	1.15	0.8	1.81	0.9	3.96	1	1	0.64
Rb2AgInBr6	10.1021/jacs.7b02120	34	Rb	Ag	In	Br	1	1	3	1.72	1.15	0.8	1.96	0.89	4.12	1	1	0.56
Rb2AgInI6	10.1021/jacs.7b02120	-40	Rb	Ag	In	I	1	1	3	1.72	1.15	0.8	2.2	0.87	4.36	1	-1	0.45
RbPbI3	10.1021/jacs.7b09379	-52	Rb	Pb	Pb	I	1	2	2	1.72	1.19	1.19	2.2	0.82	4.77	-1	-1	0.28
RbSnI3	10.1021/jacs.7b09379	-5	Rb	Sn	Sn	I	1	2	2	1.72	1.15	1.15	2.2	0.83	4.63	1	-1	0.33
CsPbCl3	10.1021/jacs.7b09379	44	Cs	Pb	Pb	Cl	1	2	2	1.88	1.19	1.19	1.81	0.87	3.98	1	1	0.63
CsPbBr3	10.1021/jacs.7b09379	34	Cs	Pb	Pb	Br	1	2	2	1.88	1.19	1.19	1.96	0.86	4.1	1	1	0.57
CsPbI3	10.1021/jacs.7b09379	-12	Cs	Pb	Pb	I	1	2	2	1.88	1.19	1.19	2.2	0.85	4.3	1	-1	0.47
CsSnCl3	10.1021/jacs.7b09379	65	Cs	Sn	Sn	Cl	1	2	2	1.88	1.15	1.15	1.81	0.88	3.9	1	1	0.66
CsSnBr3	10.1021/jacs.7b09379	56	Cs	Sn	Sn	Br	1	2	2	1.88	1.15	1.15	1.96	0.87	4.03	1	1	0.61
CsSnI3	10.1021/jacs.7b09379	32	Cs	Sn	Sn	I	1	2	2	1.88	1.15	1.15	2.2	0.86	4.24	1	-1	0.51
Cs2NaSbCl6	10.1021/jacs.7b09379	63	Cs	Na	Sb	Cl	1	1	3	1.88	1.02	0.76	1.81	0.97	3.86	1	1	0.68
Cs2AgSbCl6	10.1021/jacs.7b09379	75	Cs	Ag	Sb	Cl	1	1	3	1.88	1.15	0.76	1.81	0.94	3.8	1	1	0.71
Cs2NaBiCl6	10.1021/jacs.7b09379	94	Cs	Na	Bi	Cl	1	1	3	1.88	1.02	1.03	1.81	0.92	3.79	1	1	0.71
Cs2KBiCl6	10.1021/jacs.7b09379	81	Cs	K	Bi	Cl	1	1	3	1.88	1.38	1.03	1.81	0.87	4.01	1	1	0.61
Cs2AgBiCl6	10.1021/jacs.7b09379	102	Cs	Ag	Bi	Cl	1	1	3	1.88	1.15	1.03	1.81	0.9	3.82	1	1	0.7
Cs2AgBiBr6	10.1021/jacs.7b09379	42	Cs	Ag	Bi	Br	1	1	3	1.88	1.15	1.03	1.96	0.89	3.96	1	1	0.64
Cs2AgBiI6	10.1021/jacs.7b09379	-3	Cs	Ag	Bi	I	1	1	3	1.88	1.15	1.03	2.2	0.88	4.18	1	-1	0.53
CaZrS3	10.1021/jacs.7b09379	-333	Ca	Zr	Zr	S	2	4	4	1.34	0.72	0.72	1.84	0.88	4.55	1	-1	0.36
SrTiS3	10.1021/jacs.7b09379	-140	Sr	Ti	Ti	S	2	4	4	1.44	0.6	0.6	1.84	0.95	4.53	1	-1	0.37
SrZrS3	10.1021/jacs.7b09379	-139	Sr	Zr	Zr	S	2	4	4	1.44	0.72	0.72	1.84	0.91	4.33	1	-1	0.46
SrZrSe3	10.1021/jacs.7b09379	-219	Sr	Zr	Zr	Se	2	4	4	1.44	0.72	0.72	1.98	0.9	4.52	1	-1	0.38
BaTiS3	10.1021/jacs.7b09379	-7	Ba	Ti	Ti	S	2	4	4	1.61	0.6	0.6	1.84	1.0	4.48	1	-1	0.39
BaZrS3	10.1021/jacs.7b09379	31	Ba	Zr	Zr	S	2	4	4	1.61	0.72	0.72	1.84	0.95	4.11	1	1	0.57
BaHfS3	10.1021/jacs.7b09379	29	Ba	Hf	Hf	S	2	4	4	1.61	0.71	0.71	1.84	0.96	4.13	1	1	0.56
CaTiO3	10.1021/jacs.7b09379	51	Ca	Ti	Ti	O	2	4	4	1.34	0.6	0.6	1.4	0.97	3.88	1	1	0.67
CaZrO3	10.1021/jacs.7b09379	-139	Ca	Zr	Zr	O	2	4	4	1.34	0.72	0.72	1.4	0.91	3.94	1	1	0.65
CaHfO3	10.1021/jacs.7b09379	-93	Ca	Hf	Hf	O	2	4	4	1.34	0.71	0.71	1.4	0.92	3.91	1	1	0.66
SrTiO3	10.1021/jacs.7b09379	213	Sr	Ti	Ti	O	2	4	4	1.44	0.6	0.6	1.4	1.0	3.8	1	1	0.7
SrZrO3	10.1021/jacs.7b09379	81	Sr	Zr	Zr	O	2	4	4	1.44	0.72	0.72	1.4	0.95	3.72	1	1	0.74
SrHfO3	10.1021/jacs.7b09379	118	Sr	Hf	Hf	O	2	4	4	1.44	0.71	0.71	1.4	0.95	3.71	1	1	0.74
BaTiO3	10.1021/jacs.7b09379	235	Ba	Ti	Ti	O	2	4	4	1.61	0.6	0.6	1.4	1.06	3.75	-1	1	0.73
BaZrO3	10.1021/jacs.7b09379	195	Ba	Zr	Zr	O	2	4	4	1.61	0.72	0.72	1.4	1.0	3.5	1	1	0.81
BaHfO3	10.1021/jacs.7b09379	216	Ba	Hf	Hf	O	2	4	4	1.61	0.71	0.71	1.4	1.01	3.51	1	1	0.81
Ca2BiVO6	10.1021/jacs.7b09379	-188	Ca	Bi	V	O	2	3	5	1.34	1.03	0.54	1.4	0.89	4.17	1	1	0.54
Ba2BiVO6	10.1021/jacs.7b09379	176	Ba	Bi	V	O	2	3	5	1.61	1.03	0.54	1.4	0.97	3.49	1	1	0.81
Ca2BiNbO6	10.1021/jacs.7b09379	-208	Ca	Bi	Nb	O	2	3	5	1.34	1.03	0.64	1.4	0.87	4.46	1	-1	0.4
Ba2BiNbO6	10.1021/jacs.7b09379	204	Ba	Bi	Nb	O	2	3	5	1.61	1.03	0.64	1.4	0.95	3.55	1	1	0.79
Ca2BiTaO6	10.1021/jacs.7b09379	-193	Ca	Bi	Ta	O	2	3	5	1.34	1.03	0.64	1.4	0.87	4.46	1	-1	0.4
Ba2BiTaO6	10.1021/jacs.7b09379	219	Ba	Bi	Ta	O	2	3	5	1.61	1.03	0.64	1.4	0.95	3.55	1	1	0.79
