# Supplementary material for: New tolerance factor to predict the stability of perovskite oxides and halides
Source: Sci Adv. 2019 Feb 8;5(2):eaav0693. doi: 10.1126/sciadv.aav0693 (PMC6368436; doi:10.1126/sciadv.aav0693)
Supplement: http://advances.sciencemag.org/cgi/content/full/5/2/eaav0693/DC1 [file aav0693_Table_S4.csv]

A2BBX6	tau	tau_prob	tau_pred	t	t_pred	A	B1	B2	X	rA (Ang)	rB1 (Ang)	rB2 (Ang)	rX (Ang)	nA	nB1	nB2	nX	icsd_label
Ce2BLiO6	-2.138609143	0.999936698	1	0.937885757	1	Ce	B	Li	O	1.14	0.27	0.76	1.4	4	3	1	-2
Ce2BCuO6	-2.13605344	0.999936484	1	0.935443346	1	Ce	B	Cu	O	1.14	0.27	0.77	1.4	4	3	1	-2
Ce2BeNiO6	-2.002299322	0.99992421	1	0.911701129	1	Ce	Be	Ni	O	1.14	0.45	0.69	1.4	4	2	2	-2
Ce2BeMgO6	-1.923380615	0.999915877	1	0.9048117	1	Ce	Be	Mg	O	1.14	0.45	0.72	1.4	4	2	2	-2
Ce2BeGeO6	-1.892989089	0.999912427	1	0.902538304	1	Ce	Be	Ge	O	1.14	0.45	0.73	1.4	4	2	2	-2
Ce2BeCuO6	-1.892989089	0.999912427	1	0.902538304	1	Ce	Be	Cu	O	1.14	0.45	0.73	1.4	4	2	2	-2
Ce2BeZnO6	-1.860524463	0.999908584	1	0.900276303	1	Ce	Be	Zn	O	1.14	0.45	0.74	1.4	4	2	2	-2
Ce2BeCoO6	-1.843508206	0.999906503	1	0.899149549	1	Ce	Be	Co	O	1.14	0.45	0.745	1.4	4	2	2	-2
Ce2BeFeO6	-1.709482276	0.99988835	1	0.891340558	1	Ce	Be	Fe	O	1.14	0.45	0.78	1.4	4	2	2	-2
Ce2BeVO6	-1.66629492	0.999881775	1	0.889134269	1	Ce	Be	V	O	1.14	0.45	0.79	1.4	4	2	2	-2
Te2LiNO6	-1.650897154	0.999879338	1	0.900990899	1	Te	Li	N	O	0.97	0.76	0.16	1.4	4	1	3	-2
Te2CuNO6	-1.640743162	0.999877703	1	0.898575373	1	Te	Cu	N	O	0.97	0.77	0.16	1.4	4	1	3	-2
Ce2BeCrO6	-1.620877099	0.99987444	1	0.886938876	1	Ce	Be	Cr	O	1.14	0.45	0.8	1.4	4	2	2	-2
Pb2LiNO6	-1.518930865	0.99985626	1	0.889585951	1	Pb	Li	N	O	0.94	0.76	0.16	1.4	4	1	3	-2
Pb2CuNO6	-1.500850613	0.999852769	1	0.887201002	1	Pb	Cu	N	O	0.94	0.77	0.16	1.4	4	1	3	-2
Ce2BeMnO6	-1.470891875	0.999846796	1	0.880417267	1	Ce	Be	Mn	O	1.14	0.45	0.83	1.4	4	2	2	-2
Ce2BNaO6	-1.416191313	0.999835252	1	0.878264657	1	Ce	B	Na	O	1.14	0.27	1.02	1.4	4	3	1	-2
Ce2AlLiO6	-1.387935188	0.999828949	1	0.877192295	1	Ce	Al	Li	O	1.14	0.535	0.76	1.4	4	3	1	-2
Te2BLiO6	-1.381958608	0.999827585	1	0.875113875	1	Te	B	Li	O	0.97	0.27	0.76	1.4	4	3	1	-2
Ce2CuLiO6	-1.359067644	0.999822258	1	0.876122548	1	Ce	Cu	Li	O	1.14	0.54	0.76	1.4	4	3	1	-2
Te2BCuO6	-1.339881099	0.999817666	1	0.872834933	1	Te	B	Cu	O	0.97	0.27	0.77	1.4	4	3	1	-2
Ce2AlCuO6	-1.329582824	0.999815152	1	0.875055408	1	Ce	Al	Cu	O	1.14	0.535	0.77	1.4	4	3	1	-2
Pu2BLiO6	-1.308667781	0.999809939	1	0.871421412	1	Pu	B	Li	O	0.96	0.27	0.76	1.4	4	3	1	-2
Pr2BLiO6	-1.308667781	0.999809939	1	0.871421412	1	Pr	B	Li	O	0.96	0.27	0.76	1.4	4	3	1	-2
Ce2BeTiO6	-1.299474701	0.9998076	1	0.873990863	1	Ce	Be	Ti	O	1.14	0.45	0.86	1.4	4	2	2	-2
Pr2BCuO6	-1.263064171	0.99979805	1	0.869152085	1	Pr	B	Cu	O	0.96	0.27	0.77	1.4	4	3	1	-2
Pu2BCuO6	-1.263064171	0.99979805	1	0.869152085	1	Pu	B	Cu	O	0.96	0.27	0.77	1.4	4	3	1	-2
Am2BLiO6	-1.230761271	0.999789178	1	0.867728948	1	Am	B	Li	O	0.95	0.27	0.76	1.4	4	3	1	-2
Am2BCuO6	-1.181422738	0.999774861	1	0.865469237	1	Am	B	Cu	O	0.95	0.27	0.77	1.4	4	3	1	-2
Pb2BLiO6	-1.147909648	0.999764581	1	0.864036485	1	Pb	B	Li	O	0.94	0.27	0.76	1.4	4	3	1	-2
Pb2BCuO6	-1.094608548	0.999747245	1	0.86178639	1	Pb	B	Cu	O	0.94	0.27	0.77	1.4	4	3	1	-2
Ce2LiNiO6	-0.962654132	0.999698568	1	0.863486165	1	Ce	Li	Ni	O	1.14	0.76	0.6	1.4	4	1	3	-2
Ce2CuNiO6	-0.887112105	0.999666542	1	0.861415455	1	Ce	Cu	Ni	O	1.14	0.77	0.6	1.4	4	1	3	-2
Ce2CoLiO6	-0.887112105	0.999666542	1	0.861415455	1	Ce	Co	Li	O	1.14	0.61	0.76	1.4	4	3	1	-2
Ce2GaLiO6	-0.808692863	0.999629648	1	0.859354653	1	Ce	Ga	Li	O	1.14	0.62	0.76	1.4	4	3	1	-2
Ce2CoCuO6	-0.808692863	0.999629648	1	0.859354653	1	Ce	Co	Cu	O	1.14	0.61	0.77	1.4	4	3	1	-2
Te2BeNiO6	-0.740524344	0.999594233	1	0.850681762	1	Te	Be	Ni	O	0.97	0.45	0.69	1.4	4	2	2	-2
Ce2CuGaO6	-0.727324293	0.999586989	1	0.857303687	1	Ce	Cu	Ga	O	1.14	0.77	0.62	1.4	4	1	3	-2
Ce2BeCdO6	-0.642930312	0.999537475	1	0.855262488	1	Ce	Be	Cd	O	1.14	0.45	0.95	1.4	4	2	2	-2
Pr2BeNiO6	-0.620625692	0.999523412	1	0.847092388	1	Pr	Be	Ni	O	0.96	0.45	0.69	1.4	4	2	2	-2
Pu2BeNiO6	-0.620625692	0.999523412	1	0.847092388	1	Pu	Be	Ni	O	0.96	0.45	0.69	1.4	4	2	2	-2
Ce2FeLiO6	-0.599573879	0.999509741	1	0.854245529	1	Ce	Fe	Li	O	1.14	0.645	0.76	1.4	4	3	1	-2
Ce2MgNiO6	-0.555430657	0.999479772	1	0.853230985	1	Ce	Mg	Ni	O	1.14	0.72	0.69	1.4	4	2	2	-2
Tb2BLiO6	-0.523947086	0.999457269	1	0.841881703	1	Tb	B	Li	O	0.88	0.27	0.76	1.4	4	3	1	-2
Ce2CuFeO6	-0.510489925	0.999447352	1	0.852218849	1	Ce	Cu	Fe	O	1.14	0.77	0.645	1.4	4	1	3	-2
Sn2LiNO6	-0.507985714	0.999445486	1	0.840164509	1	Sn	Li	N	O	0.81	0.76	0.16	1.4	4	1	3	-2
Am2BeNiO6	-0.493091723	0.999434257	1	0.843503013	1	Am	Be	Ni	O	0.95	0.45	0.69	1.4	4	2	2	-2
Te2BeMgO6	-0.490987212	0.999432652	1	0.844253436	1	Te	Be	Mg	O	0.97	0.45	0.72	1.4	4	2	2	-2
Ce2GeNiO6	-0.464740672	0.999412241	1	0.851209111	1	Ce	Ge	Ni	O	1.14	0.73	0.69	1.4	4	2	2	-2
Ce2AgBO6	-0.464740672	0.999412241	1	0.851209111	1	Ce	Ag	B	O	1.14	1.15	0.27	1.4	4	1	3	-2
Tb2BCuO6	-0.440709597	0.999392901	1	0.839689303	1	Tb	B	Cu	O	0.88	0.27	0.77	1.4	4	3	1	-2
Sn2CuNO6	-0.434685903	0.999387953	1	0.837912057	1	Sn	Cu	N	O	0.81	0.77	0.16	1.4	4	1	3	-2
Te2BeCuO6	-0.399803172	0.999358482	1	0.842132197	1	Te	Be	Cu	O	0.97	0.45	0.73	1.4	4	2	2	-2
Te2BeGeO6	-0.399803172	0.999358482	1	0.842132197	1	Te	Be	Ge	O	0.97	0.45	0.73	1.4	4	2	2	-2
Te2NNaO6	-0.399803172	0.999358482	1	0.842132197	1	Te	N	Na	O	0.97	0.16	1.02	1.4	4	3	1	-2
Ce2LiTiO6	-0.370771066	0.999332859	1	0.849196796	1	Ce	Li	Ti	O	1.14	0.76	0.67	1.4	4	1	3	-2
Ce2NiZnO6	-0.370771066	0.999332859	1	0.849196796	1	Ce	Ni	Zn	O	1.14	0.69	0.74	1.4	4	2	2	-2
Pb2BeNiO6	-0.357299429	0.999320618	1	0.839913639	1	Pb	Be	Ni	O	0.94	0.45	0.69	1.4	4	2	2	-2
Pr2BeMgO6	-0.354629908	0.999318166	1	0.840691186	1	Pr	Be	Mg	O	0.96	0.45	0.72	1.4	4	2	2	-2
Pu2BeMgO6	-0.354629908	0.999318166	1	0.840691186	1	Pu	Be	Mg	O	0.96	0.45	0.72	1.4	4	2	2	-2
Ce2CoNiO6	-0.322527174	0.999287959	1	0.848194203	1	Ce	Co	Ni	O	1.14	0.745	0.69	1.4	4	2	2	-2
Te2BeZnO6	-0.304423529	0.99927033	1	0.84002159	1	Te	Be	Zn	O	0.97	0.45	0.74	1.4	4	2	2	-2
Ce2CuTiO6	-0.273427665	0.999239109	1	0.847193974	1	Ce	Cu	Ti	O	1.14	0.77	0.67	1.4	4	1	3	-2
Pr2BeGeO6	-0.257498912	0.99922254	1	0.838578896	1	Pr	Be	Ge	O	0.96	0.45	0.73	1.4	4	2	2	-2
Pu2BeGeO6	-0.257498912	0.99922254	1	0.838578896	1	Pu	Be	Ge	O	0.96	0.45	0.73	1.4	4	2	2	-2
Pr2BeCuO6	-0.257498912	0.99922254	1	0.838578896	1	Pr	Be	Cu	O	0.96	0.45	0.73	1.4	4	2	2	-2
Pu2BeCuO6	-0.257498912	0.99922254	1	0.838578896	1	Pu	Be	Cu	O	0.96	0.45	0.73	1.4	4	2	2	-2
Te2BeCoO6	-0.255120856	0.999220036	1	0.838970249	1	Te	Be	Co	O	0.97	0.45	0.745	1.4	4	2	2	-2
Am2BeMgO6	-0.209447372	0.999170303	1	0.837128935	1	Am	Be	Mg	O	0.95	0.45	0.72	1.4	4	2	2	-2
Te2LiPO6	-0.204720853	0.999164976	1	0.837921536	1	Te	Li	P	O	0.97	0.76	0.44	1.4	4	1	3	-2
Ce2BeCaO6	-0.172611136	0.999127853	1	0.845200576	1	Ce	Be	Ca	O	1.14	0.45	1	1.4	4	2	2	-2
Ce2CuMgO6	-0.172611136	0.999127853	1	0.845200576	1	Ce	Cu	Mg	O	1.14	0.73	0.72	1.4	4	2	2	-2
Ce2GeMgO6	-0.172611136	0.999127853	1	0.845200576	1	Ce	Ge	Mg	O	1.14	0.73	0.72	1.4	4	2	2	-2
Pr2BeZnO6	-0.155919823	0.999107897	1	0.836477195	1	Pr	Be	Zn	O	0.96	0.45	0.74	1.4	4	2	2	-2
Pu2BeZnO6	-0.155919823	0.999107897	1	0.836477195	1	Pu	Be	Zn	O	0.96	0.45	0.74	1.4	4	2	2	-2
Am2BeGeO6	-0.105924888	0.9990453	1	0.835025596	1	Am	Be	Ge	O	0.95	0.45	0.73	1.4	4	2	2	-2
Am2BeCuO6	-0.105924888	0.9990453	1	0.835025596	1	Am	Be	Cu	O	0.95	0.45	0.73	1.4	4	2	2	-2
Pu2BeCoO6	-0.103418196	0.999042046	1	0.83543029	1	Pu	Be	Co	O	0.96	0.45	0.745	1.4	4	2	2	-2
Pr2BeCoO6	-0.103418196	0.999042046	1	0.83543029	1	Pr	Be	Co	O	0.96	0.45	0.745	1.4	4	2	2	-2
Te2CuPO6	-0.100559343	0.999038321	1	0.835831956	1	Te	Cu	P	O	0.97	0.77	0.44	1.4	4	1	3	-2
Ce2MgZnO6	-0.068216695	0.998995144	1	0.843216537	1	Ce	Mg	Zn	O	1.14	0.72	0.74	1.4	4	2	2	-2
Ce2BHgO6	-0.068216695	0.998995144	1	0.843216537	1	Ce	B	Hg	O	1.14	0.27	1.19	1.4	4	3	1	-2
Ce2CuGeO6	-0.068216695	0.998995144	1	0.843216537	1	Ce	Cu	Ge	O	1.14	0.73	0.73	1.4	4	2	2	-2
Pb2BeMgO6	-0.054689776	0.998976505	1	0.833566684	1	Pb	Be	Mg	O	0.94	0.45	0.72	1.4	4	2	2	-2
Ce2CoMgO6	-0.014643444	0.998919234	1	0.842228007	1	Ce	Co	Mg	O	1.14	0.745	0.72	1.4	4	2	2	-2
Am2BeZnO6	0.002325058	0.998893993	1	0.8329328	1	Am	Be	Zn	O	0.95	0.45	0.74	1.4	4	2	2	-2
Ce2BeYbO6	0.039866211	0.998835994	1	0.841241791	1	Ce	Be	Yb	O	1.14	0.45	1.02	1.4	4	2	2	-2
Ce2FeNiO6	0.039866211	0.998835994	1	0.841241791	1	Ce	Fe	Ni	O	1.14	0.78	0.69	1.4	4	2	2	-2
Ce2GeZnO6	0.039866211	0.998835994	1	0.841241791	1	Ce	Ge	Zn	O	1.14	0.73	0.74	1.4	4	2	2	-2
Ce2CuZnO6	0.039866211	0.998835994	1	0.841241791	1	Ce	Cu	Zn	O	1.14	0.73	0.74	1.4	4	2	2	-2
Ce2BeHgO6	0.039866211	0.998835994	1	0.841241791	1	Ce	Be	Hg	O	1.14	0.45	1.02	1.4	4	2	2	-2
Pb2BeGeO6	0.055717526	0.998810582	1	0.831472295	1	Pb	Be	Ge	O	0.94	0.45	0.73	1.4	4	2	2	-2
Pb2NNaO6	0.055717526	0.998810582	1	0.831472295	1	Pb	N	Na	O	0.94	0.16	1.02	1.4	4	3	1	-2
Pb2BeCuO6	0.055717526	0.998810582	1	0.831472295	1	Pb	Be	Cu	O	0.94	0.45	0.73	1.4	4	2	2	-2
Am2BeCoO6	0.058272034	0.998806435	1	0.831890331	1	Am	Be	Co	O	0.95	0.45	0.745	1.4	4	2	2	-2
Ce2CoGeO6	0.095327047	0.998744583	1	0.840257883	1	Ce	Co	Ge	O	1.14	0.745	0.73	1.4	4	2	2	-2
Te2BeFeO6	0.121728416	0.998698529	1	0.831683906	1	Te	Be	Fe	O	0.97	0.45	0.78	1.4	4	2	2	-2
Ce2NiVO6	0.151754243	0.998644054	1	0.839276273	1	Ce	Ni	V	O	1.14	0.69	0.79	1.4	4	2	2	-2
Ce2BeTmO6	0.151754243	0.998644054	1	0.839276273	1	Ce	Be	Tm	O	1.14	0.45	1.03	1.4	4	2	2	-2
Pb2BeZnO6	0.171162284	0.99860761	1	0.829388405	1	Pb	Be	Zn	O	0.94	0.45	0.74	1.4	4	2	2	-2
Ce2CoZnO6	0.209163397	0.998533331	1	0.838296954	1	Ce	Co	Zn	O	1.14	0.745	0.74	1.4	4	2	2	-2
Pb2BeCoO6	0.230828792	0.998489184	1	0.828350372	1	Pb	Be	Co	O	0.94	0.45	0.745	1.4	4	2	2	-2
Te2BeVO6	0.24017307	0.998469727	1	0.829625283	1	Te	Be	V	O	0.97	0.45	0.79	1.4	4	2	2	-2
Ce2CrNiO6	0.267570536	0.99841119	1	0.837319918	1	Ce	Cr	Ni	O	1.14	0.8	0.69	1.4	4	2	2	-2
Pb2LiPO6	0.291822241	0.998357468	1	0.827314934	1	Pb	Li	P	O	0.94	0.76	0.44	1.4	4	1	3	-2
Pu2BeFeO6	0.297864421	0.998343797	1	0.828174692	1	Pu	Be	Fe	O	0.96	0.45	0.78	1.4	4	2	2	-2
Pr2BeFeO6	0.297864421	0.998343797	1	0.828174692	1	Pr	Be	Fe	O	0.96	0.45	0.78	1.4	4	2	2	-2
Te2BeCrO6	0.363714675	0.99818704	1	0.827576825	1	Te	Be	Cr	O	0.97	0.45	0.8	1.4	4	2	2	-2
Ce2FeMgO6	0.387445099	0.998126899	1	0.835372662	1	Ce	Fe	Mg	O	1.14	0.78	0.72	1.4	4	2	2	-2
Pu2BeVO6	0.424013295	0.9980302	1	0.826124754	1	Pu	Be	V	O	0.96	0.45	0.79	1.4	4	2	2	-2
Pr2BeVO6	0.424013295	0.9980302	1	0.826124754	1	Pr	Be	V	O	0.96	0.45	0.79	1.4	4	2	2	-2
Ce2LiScO6	0.448946844	0.997961351	1	0.834402427	1	Ce	Li	Sc	O	1.14	0.76	0.745	1.4	4	1	3	-2
Ce2FeGeO6	0.511515243	0.99777752	1	0.833434443	1	Ce	Fe	Ge	O	1.14	0.78	0.73	1.4	4	2	2	-2
Ce2MgVO6	0.511515243	0.99777752	1	0.833434443	1	Ce	Mg	V	O	1.14	0.72	0.79	1.4	4	2	2	-2
Pr2BeCrO6	0.555617219	0.997637813	1	0.82408494	-1	Pr	Be	Cr	O	0.96	0.45	0.8	1.4	4	2	2	-2
Pu2BeCrO6	0.555617219	0.997637813	1	0.82408494	-1	Pu	Be	Cr	O	0.96	0.45	0.8	1.4	4	2	2	-2
Ce2CuScO6	0.575168675	0.997573027	1	0.832468702	1	Ce	Cu	Sc	O	1.14	0.77	0.745	1.4	4	1	3	-2
Sn2BLiO6	0.610510531	0.997451256	1	0.816034458	-1	Sn	B	Li	O	0.81	0.27	0.76	1.4	4	3	1	-2
Am2BeVO6	0.620430964	0.997415961	1	0.822624226	-1	Am	Be	V	O	0.95	0.45	0.79	1.4	4	2	2	-2
Ce2GeVO6	0.639926037	0.997345133	1	0.831505196	1	Ce	Ge	V	O	1.14	0.73	0.79	1.4	4	2	2	-2
Ce2MnNiO6	0.639926037	0.997345133	1	0.831505196	1	Ce	Mn	Ni	O	1.14	0.83	0.69	1.4	4	2	2	-2
Ce2CrMgO6	0.639926037	0.997345133	1	0.831505196	1	Ce	Cr	Mg	O	1.14	0.8	0.72	1.4	4	2	2	-2
Ce2BeDyO6	0.639926037	0.997345133	1	0.831505196	1	Ce	Be	Dy	O	1.14	0.45	1.07	1.4	4	2	2	-2
Ce2FeZnO6	0.639926037	0.997345133	1	0.831505196	1	Ce	Fe	Zn	O	1.14	0.78	0.74	1.4	4	2	2	-2
Tb2BeNiO6	0.675905766	0.997209135	1	0.818377391	-1	Tb	Be	Ni	O	0.88	0.45	0.69	1.4	4	2	2	-2
Ce2CoFeO6	0.705806759	0.997090681	1	0.830543919	1	Ce	Co	Fe	O	1.14	0.745	0.78	1.4	4	2	2	-2
Sn2BCuO6	0.750730093	0.996902924	1	0.813909368	-1	Sn	B	Cu	O	0.81	0.27	0.77	1.4	4	3	1	-2
Te2BeMnO6	0.766848983	0.996832557	1	0.821491702	-1	Te	Be	Mn	O	0.97	0.45	0.83	1.4	4	2	2	-2
Ce2VZnO6	0.772830818	0.996806027	1	0.829584861	1	Ce	V	Zn	O	1.14	0.79	0.74	1.4	4	2	2	-2
Ce2CrGeO6	0.772830818	0.996806027	1	0.829584861	1	Ce	Cr	Ge	O	1.14	0.8	0.73	1.4	4	2	2	-2
Pb2BeVO6	0.830609548	0.9965377	1	0.819123697	-1	Pb	Be	V	O	0.94	0.45	0.79	1.4	4	2	2	-2
Ce2CoVO6	0.841018762	0.996486946	1	0.828628016	1	Ce	Co	V	O	1.14	0.745	0.79	1.4	4	2	2	-2
Ce2CrZnO6	0.910391724	0.996128539	1	0.827673375	1	Ce	Cr	Zn	O	1.14	0.8	0.74	1.4	4	2	2	-2
Te2BNaO6	0.912771434	0.996115597	1	0.819483165	-1	Te	B	Na	O	0.97	0.27	1.02	1.4	4	3	1	-2
Ce2CoCrO6	0.980971443	0.995725098	1	0.826720932	1	Ce	Co	Cr	O	1.14	0.745	0.8	1.4	4	2	2	-2
Pr2BeMnO6	0.985320774	0.995698862	1	0.818025492	-1	Pr	Be	Mn	O	0.96	0.45	0.83	1.4	4	2	2	-2
Pu2BeMnO6	0.985320774	0.995698862	1	0.818025492	-1	Pu	Be	Mn	O	0.96	0.45	0.83	1.4	4	2	2	-2
Te2AlLiO6	0.98802774	0.995682449	1	0.818482575	-1	Te	Al	Li	O	0.97	0.535	0.76	1.4	4	3	1	-2
Ce2MgMnO6	1.052780285	0.995269966	1	0.825770678	1	Ce	Mg	Mn	O	1.14	0.72	0.83	1.4	4	2	2	-2
Ce2NiTiO6	1.052780285	0.995269966	1	0.825770678	1	Ce	Ni	Ti	O	1.14	0.69	0.86	1.4	4	2	2	-2
Ce2BeNpO6	1.052780285	0.995269966	1	0.825770678	1	Ce	Be	Np	O	1.14	0.45	1.1	1.4	4	2	2	-2
Te2CuLiO6	1.064856021	0.995188648	1	0.817484425	-1	Te	Cu	Li	O	0.97	0.54	0.76	1.4	4	3	1	-2
Ce2AlNaO6	1.125841263	0.994755349	1	0.824822606	-1	Ce	Al	Na	O	1.14	0.535	1.02	1.4	4	3	1	-2
Tb2BeMgO6	1.129742759	0.994726292	1	0.812193179	-1	Tb	Be	Mg	O	0.88	0.45	0.72	1.4	4	2	2	-2
Pr2BNaO6	1.14098104	0.994641661	1	0.81602543	-1	Pr	B	Na	O	0.96	0.27	1.02	1.4	4	3	1	-2
Pu2BNaO6	1.14098104	0.994641661	1	0.81602543	-1	Pu	B	Na	O	0.96	0.27	1.02	1.4	4	3	1	-2
Te2AlCuO6	1.143289037	0.994624107	1	0.816488707	-1	Te	Al	Cu	O	0.97	0.535	0.77	1.4	4	3	1	-2
Ce2GeMnO6	1.200178058	0.994172104	1	0.823876708	-1	Ce	Ge	Mn	O	1.14	0.73	0.83	1.4	4	2	2	-2
Ce2InLiO6	1.200178058	0.994172104	1	0.823876708	-1	Ce	In	Li	O	1.14	0.8	0.76	1.4	4	3	1	-2
Ce2CuNaO6	1.200178058	0.994172104	1	0.823876708	-1	Ce	Cu	Na	O	1.14	0.54	1.02	1.4	4	3	1	-2
Pr2AlLiO6	1.221287887	0.993994533	1	0.815029062	-1	Pr	Al	Li	O	0.96	0.535	0.76	1.4	4	3	1	-2
Pu2AlLiO6	1.221287887	0.993994533	1	0.815029062	-1	Pu	Al	Li	O	0.96	0.535	0.76	1.4	4	3	1	-2
Te2AgNO6	1.223360655	0.993976798	1	0.815495412	-1	Te	Ag	N	O	0.97	1.15	0.16	1.4	4	1	3	-2
Te2BeTiO6	1.223360655	0.993976798	1	0.815495412	-1	Te	Be	Ti	O	0.97	0.45	0.86	1.4	4	2	2	-2
Tb2BeGeO6	1.295620445	0.993323387	1	0.810152493	-1	Tb	Be	Ge	O	0.88	0.45	0.73	1.4	4	2	2	-2
Tb2BeCuO6	1.295620445	0.993323387	1	0.810152493	-1	Tb	Be	Cu	O	0.88	0.45	0.73	1.4	4	2	2	-2
Pr2CuLiO6	1.303293139	0.993249821	1	0.814035124	-1	Pr	Cu	Li	O	0.96	0.54	0.76	1.4	4	3	1	-2
Ce2MnZnO6	1.352777319	0.992754734	1	0.821991407	-1	Ce	Mn	Zn	O	1.14	0.83	0.74	1.4	4	2	2	-2
Ce2FeVO6	1.352777319	0.992754734	1	0.821991407	-1	Ce	Fe	V	O	1.14	0.78	0.79	1.4	4	2	2	-2
Ce2CuInO6	1.352777319	0.992754734	1	0.821991407	-1	Ce	Cu	In	O	1.14	0.77	0.8	1.4	4	1	3	-2
Am2BNaO6	1.385664901	0.99240499	1	0.812567695	-1	Am	B	Na	O	0.95	0.27	1.02	1.4	4	3	1	-2
Pr2AlCuO6	1.38703377	0.992390059	1	0.813043607	-1	Pr	Al	Cu	O	0.96	0.535	0.77	1.4	4	3	1	-2
Pu2AlCuO6	1.38703377	0.992390059	1	0.813043607	-1	Pu	Al	Cu	O	0.96	0.535	0.77	1.4	4	3	1	-2
Ce2CoMnO6	1.431090707	0.991892857	1	0.821051988	-1	Ce	Co	Mn	O	1.14	0.745	0.83	1.4	4	2	2	-2
Tb2BeZnO6	1.469352663	0.991433704	1	0.808122036	-1	Tb	Be	Zn	O	0.88	0.45	0.74	1.4	4	2	2	-2
Am2AlLiO6	1.47148813	0.991407295	1	0.811575549	-1	Am	Al	Li	O	0.95	0.535	0.76	1.4	4	3	1	-2
Pu2BeTiO6	1.472548031	0.991394156	1	0.812054503	-1	Pu	Be	Ti	O	0.96	0.45	0.86	1.4	4	2	2	-2
Pr2BeTiO6	1.472548031	0.991394156	1	0.812054503	-1	Pr	Be	Ti	O	0.96	0.45	0.86	1.4	4	2	2	-2
Ce2CrFeO6	1.510781809	0.990905963	1	0.820114714	-1	Ce	Cr	Fe	O	1.14	0.8	0.78	1.4	4	2	2	-2
Ce2MgTiO6	1.510781809	0.990905963	1	0.820114714	-1	Ce	Mg	Ti	O	1.14	0.72	0.86	1.4	4	2	2	-2
Am2CuLiO6	1.559152417	0.990246768	1	0.810585822	-1	Am	Cu	Li	O	0.95	0.54	0.76	1.4	4	3	1	-2
Tb2BeCoO6	1.559279172	0.990244977	1	0.807110619	-1	Tb	Be	Co	O	0.88	0.45	0.745	1.4	4	2	2	-2
La2SeZnO6	1.635497257	0.989103363	1	0.966145899	1	La	Se	Zn	O	1.36	0.5	0.74	1.4	3	4	2	-2
La2CrNiO6	1.635497257	0.989103363	1	0.966145899	1	La	Cr	Ni	O	1.36	0.55	0.69	1.4	3	4	2	-2
La2InPO6	1.635497257	0.989103363	1	0.966145899	1	La	In	P	O	1.36	0.8	0.44	1.4	3	3	3	-2
La2BrMnO6	1.635512664	0.989103119	1	0.967343106	1	La	Br	Mn	O	1.36	0.59	0.645	1.4	3	3	3	-2
La2CrGaO6	1.635512664	0.989103119	1	0.967343106	1	La	Cr	Ga	O	1.36	0.615	0.62	1.4	3	3	3	-2
La2BrFeO6	1.635512664	0.989103119	1	0.967343106	1	La	Br	Fe	O	1.36	0.59	0.645	1.4	3	3	3	-2
La2CoSeO6	1.635748992	0.98909937	1	0.964951652	1	La	Co	Se	O	1.36	0.745	0.5	1.4	3	2	4	-2
La2FeNiO6	1.635748992	0.98909937	1	0.964951652	1	La	Fe	Ni	O	1.36	0.645	0.6	1.4	3	3	3	-2	1
La2AmBO6	1.635748992	0.98909937	1	0.964951652	1	La	Am	B	O	1.36	0.975	0.27	1.4	3	3	3	-2
La2AsRhO6	1.635748992	0.98909937	1	0.964951652	1	La	As	Rh	O	1.36	0.58	0.665	1.4	3	3	3	-2
La2BrVO6	1.635795609	0.989098631	1	0.968543283	1	La	Br	V	O	1.36	0.59	0.64	1.4	3	3	3	-2
La2AsCuO6	1.635795609	0.989098631	1	0.968543283	1	La	As	Cu	O	1.36	0.46	0.77	1.4	3	5	1	-2
La2STiO6	1.635795609	0.989098631	1	0.968543283	1	La	S	Ti	O	1.36	0.37	0.86	1.4	3	4	2	-2
La2CuSeO6	1.635795609	0.989098631	1	0.968543283	1	La	Cu	Se	O	1.36	0.73	0.5	1.4	3	2	4	-2
La2CoGaO6	1.635795609	0.989098631	1	0.968543283	1	La	Co	Ga	O	1.36	0.61	0.62	1.4	3	3	3	-2	1
La2MnSiO6	1.635795609	0.989098631	1	0.968543283	1	La	Mn	Si	O	1.36	0.83	0.4	1.4	3	2	4	-2
La2CDyO6	1.635795609	0.989098631	1	0.968543283	1	La	C	Dy	O	1.36	0.16	1.07	1.4	3	4	2	-2
La2GeSeO6	1.635795609	0.989098631	1	0.968543283	1	La	Ge	Se	O	1.36	0.73	0.5	1.4	3	2	4	-2
La2BSmO6	1.635983794	0.989095645	1	0.969024189	1	La	B	Sm	O	1.36	0.27	0.958	1.4	3	3	3	-2
La2AsTiO6	1.636267515	0.989091141	1	0.963760354	1	La	As	Ti	O	1.36	0.58	0.67	1.4	3	3	3	-2
La2MgMnO6	1.636267515	0.989091141	1	0.963760354	1	La	Mg	Mn	O	1.36	0.72	0.53	1.4	3	2	4	-2	1
La2GeMgO6	1.636267515	0.989091141	1	0.963760354	1	La	Ge	Mg	O	1.36	0.53	0.72	1.4	3	4	2	-2	1
La2CrLiO6	1.636267515	0.989091141	1	0.963760354	1	La	Cr	Li	O	1.36	0.49	0.76	1.4	3	5	1	-2
La2CoMgO6	1.636267515	0.989091141	1	0.963760354	1	La	Co	Mg	O	1.36	0.53	0.72	1.4	3	4	2	-2
La2AsFeO6	1.636346531	0.989089887	1	0.969746443	1	La	As	Fe	O	1.36	0.58	0.645	1.4	3	3	3	-2
La2AsMnO6	1.636346531	0.989089887	1	0.969746443	1	La	As	Mn	O	1.36	0.58	0.645	1.4	3	3	3	-2
La2AlMoO6	1.636346531	0.989089887	1	0.969746443	1	La	Al	Mo	O	1.36	0.535	0.69	1.4	3	3	3	-2
La2BePbO6	1.636346531	0.989089887	1	0.969746443	1	La	Be	Pb	O	1.36	0.45	0.775	1.4	3	2	4	-2
La2AlNbO6	1.637052516	0.98907867	1	0.962571993	1	La	Al	Nb	O	1.36	0.535	0.72	1.4	3	3	3	-2
La2CoFeO6	1.637052516	0.98907867	1	0.962571993	1	La	Co	Fe	O	1.36	0.61	0.645	1.4	3	3	3	-2	1
La2CrVO6	1.637052516	0.98907867	1	0.962571993	1	La	Cr	V	O	1.36	0.615	0.64	1.4	3	3	3	-2
La2AlTaO6	1.637052516	0.98907867	1	0.962571993	1	La	Al	Ta	O	1.36	0.535	0.72	1.4	3	3	3	-2
La2BrRhO6	1.637052516	0.98907867	1	0.962571993	1	La	Br	Rh	O	1.36	0.59	0.665	1.4	3	3	3	-2
La2AsLiO6	1.637165916	0.989076868	1	0.970952595	1	La	As	Li	O	1.36	0.46	0.76	1.4	3	5	1	-2
La2MgSeO6	1.637165916	0.989076868	1	0.970952595	1	La	Mg	Se	O	1.36	0.72	0.5	1.4	3	2	4	-2
La2AsVO6	1.637165916	0.989076868	1	0.970952595	1	La	As	V	O	1.36	0.58	0.64	1.4	3	3	3	-2
La2MnNiO6	1.637165916	0.989076868	1	0.970952595	1	La	Mn	Ni	O	1.36	0.53	0.69	1.4	3	4	2	-2	1
La2GaNiO6	1.637165916	0.989076868	1	0.970952595	1	La	Ga	Ni	O	1.36	0.62	0.6	1.4	3	3	3	-2	1
La2NiZnO6	1.637165916	0.989076868	1	0.970952595	1	La	Ni	Zn	O	1.36	0.48	0.74	1.4	3	4	2	-2
La2BEuO6	1.637786626	0.989066995	1	0.971677728	1	La	B	Eu	O	1.36	0.27	0.947	1.4	3	3	3	-2
La2AsIrO6	1.638103726	0.989061947	1	0.96138656	1	La	As	Ir	O	1.36	0.58	0.68	1.4	3	3	3	-2
La2CNpO6	1.638103726	0.989061947	1	0.96138656	1	La	C	Np	O	1.36	0.16	1.1	1.4	3	4	2	-2
La2CrFeO6	1.638103726	0.989061947	1	0.96138656	1	La	Cr	Fe	O	1.36	0.615	0.645	1.4	3	3	3	-2	1
La2GeMnO6	1.638103726	0.989061947	1	0.96138656	1	La	Ge	Mn	O	1.36	0.73	0.53	1.4	3	2	4	-2
La2GaVO6	1.638103726	0.989061947	1	0.96138656	1	La	Ga	V	O	1.36	0.62	0.64	1.4	3	3	3	-2
La2CoGeO6	1.638103726	0.989061947	1	0.96138656	1	La	Co	Ge	O	1.36	0.53	0.73	1.4	3	4	2	-2
La2CuGeO6	1.638103726	0.989061947	1	0.96138656	1	La	Cu	Ge	O	1.36	0.73	0.53	1.4	3	2	4	-2
La2CrMnO6	1.638103726	0.989061947	1	0.96138656	1	La	Cr	Mn	O	1.36	0.615	0.645	1.4	3	3	3	-2	1
La2BrTiO6	1.638103726	0.989061947	1	0.96138656	1	La	Br	Ti	O	1.36	0.59	0.67	1.4	3	3	3	-2
La2SiTiO6	1.638103726	0.989061947	1	0.96138656	1	La	Si	Ti	O	1.36	0.4	0.86	1.4	3	4	2	-2
La2CrCuO6	1.638103726	0.989061947	1	0.96138656	1	La	Cr	Cu	O	1.36	0.49	0.77	1.4	3	5	1	-2
La2AsRuO6	1.638103726	0.989061947	1	0.96138656	1	La	As	Ru	O	1.36	0.58	0.68	1.4	3	3	3	-2
La2AlRuO6	1.638254289	0.98905955	1	0.972161751	1	La	Al	Ru	O	1.36	0.535	0.68	1.4	3	3	3	-2
La2AlIrO6	1.638254289	0.98905955	1	0.972161751	1	La	Al	Ir	O	1.36	0.535	0.68	1.4	3	3	3	-2
La2FeGaO6	1.639420923	0.989040955	1	0.960204042	1	La	Fe	Ga	O	1.36	0.645	0.62	1.4	3	3	3	-2	1
La2GaMnO6	1.639420923	0.989040955	1	0.960204042	1	La	Ga	Mn	O	1.36	0.62	0.645	1.4	3	3	3	-2	1
La2CoNiO6	1.639612225	0.989037903	1	0.973373923	1	La	Co	Ni	O	1.36	0.61	0.6	1.4	3	3	3	-2	1
La2GeNiO6	1.639612225	0.989037903	1	0.973373923	1	La	Ge	Ni	O	1.36	0.73	0.48	1.4	3	2	4	-2	1
La2BrGaO6	1.639612225	0.989037903	1	0.973373923	1	La	Br	Ga	O	1.36	0.59	0.62	1.4	3	3	3	-2
La2AgClO6	1.641003921	0.989015671	1	0.959024431	1	La	Ag	Cl	O	1.36	1.15	0.12	1.4	3	1	5	-2
La2GeZnO6	1.641003921	0.989015671	1	0.959024431	1	La	Ge	Zn	O	1.36	0.53	0.74	1.4	3	4	2	-2
La2NiVO6	1.641003921	0.989015671	1	0.959024431	1	La	Ni	V	O	1.36	0.69	0.58	1.4	3	2	4	-2	1
La2BrRuO6	1.641003921	0.989015671	1	0.959024431	1	La	Br	Ru	O	1.36	0.59	0.68	1.4	3	3	3	-2
La2AsMoO6	1.641003921	0.989015671	1	0.959024431	1	La	As	Mo	O	1.36	0.58	0.69	1.4	3	3	3	-2
La2BrIrO6	1.641003921	0.989015671	1	0.959024431	1	La	Br	Ir	O	1.36	0.59	0.68	1.4	3	3	3	-2
La2CrMgO6	1.641003921	0.989015671	1	0.959024431	1	La	Cr	Mg	O	1.36	0.55	0.72	1.4	3	4	2	-2
La2MnZnO6	1.641003921	0.989015671	1	0.959024431	1	La	Mn	Zn	O	1.36	0.53	0.74	1.4	3	4	2	-2	1
La2CoZnO6	1.641003921	0.989015671	1	0.959024431	1	La	Co	Zn	O	1.36	0.53	0.74	1.4	3	4	2	-2
La2BPuO6	1.641003921	0.989015671	1	0.959024431	1	La	B	Pu	O	1.36	0.27	1	1.4	3	3	3	-2
La2BrCrO6	1.641240337	0.98901189	1	0.974589122	1	La	Br	Cr	O	1.36	0.59	0.615	1.4	3	3	3	-2
La2AlTiO6	1.641240337	0.98901189	1	0.974589122	1	La	Al	Ti	O	1.36	0.535	0.67	1.4	3	3	3	-2
La2CoMnO6	1.642852583	0.988986067	1	0.957847713	1	La	Co	Mn	O	1.36	0.745	0.53	1.4	3	2	4	-2	1
La2PSbO6	1.643139289	0.988981469	1	0.975807358	1	La	P	Sb	O	1.36	0.44	0.76	1.4	3	3	3	-2
La2NPaO6	1.643139289	0.988981469	1	0.975807358	1	La	N	Pa	O	1.36	0.16	1.04	1.4	3	3	3	-2
La2AsGaO6	1.643139289	0.988981469	1	0.975807358	1	La	As	Ga	O	1.36	0.58	0.62	1.4	3	3	3	-2
La2MgNiO6	1.643139289	0.988981469	1	0.975807358	1	La	Mg	Ni	O	1.36	0.72	0.48	1.4	3	2	4	-2
La2BrCoO6	1.643139289	0.988981469	1	0.975807358	1	La	Br	Co	O	1.36	0.59	0.61	1.4	3	3	3	-2
La2MnSO6	1.643139289	0.988981469	1	0.975807358	1	La	Mn	S	O	1.36	0.83	0.37	1.4	3	2	4	-2
La2AlRhO6	1.643139289	0.988981469	1	0.975807358	1	La	Al	Rh	O	1.36	0.535	0.665	1.4	3	3	3	-2
La2CrSiO6	1.643139289	0.988981469	1	0.975807358	1	La	Cr	Si	O	1.36	0.8	0.4	1.4	3	2	4	-2
La2BNpO6	1.644966809	0.988952109	1	0.95667388	1	La	B	Np	O	1.36	0.27	1.01	1.4	3	3	3	-2
La2AgNO6	1.644966809	0.988952109	1	0.95667388	1	La	Ag	N	O	1.36	1.15	0.13	1.4	3	1	5	-2
La2CrGeO6	1.644966809	0.988952109	1	0.95667388	1	La	Cr	Ge	O	1.36	0.55	0.73	1.4	3	4	2	-2
La2BrMoO6	1.644966809	0.988952109	1	0.95667388	1	La	Br	Mo	O	1.36	0.59	0.69	1.4	3	3	3	-2
La2BCeO6	1.644966809	0.988952109	1	0.95667388	1	La	B	Ce	O	1.36	0.27	1.01	1.4	3	3	3	-2
La2FeSeO6	1.644966809	0.988952109	1	0.95667388	1	La	Fe	Se	O	1.36	0.78	0.5	1.4	3	2	4	-2
La2AlScO6	1.644966809	0.988952109	1	0.95667388	1	La	Al	Sc	O	1.36	0.535	0.745	1.4	3	3	3	-2
La2AsCrO6	1.645309786	0.98894659	1	0.977028644	1	La	As	Cr	O	1.36	0.58	0.615	1.4	3	3	3	-2
La2GaRhO6	1.647346543	0.988913755	1	0.955502921	1	La	Ga	Rh	O	1.36	0.62	0.665	1.4	3	3	3	-2
La2CuScO6	1.647346543	0.988913755	1	0.955502921	1	La	Cu	Sc	O	1.36	0.54	0.745	1.4	3	3	3	-2
La2MnVO6	1.647346543	0.988913755	1	0.955502921	1	La	Mn	V	O	1.36	0.645	0.64	1.4	3	3	3	-2	1
La2CrTiO6	1.647346543	0.988913755	1	0.955502921	1	La	Cr	Ti	O	1.36	0.615	0.67	1.4	3	3	3	-2
La2SiVO6	1.647752581	0.988907197	1	0.978252991	1	La	Si	V	O	1.36	0.4	0.79	1.4	3	4	2	-2
La2BrNiO6	1.647752581	0.988907197	1	0.978252991	1	La	Br	Ni	O	1.36	0.59	0.6	1.4	3	3	3	-2
La2BiNO6	1.647752581	0.988907197	1	0.978252991	1	La	Bi	N	O	1.36	1.03	0.16	1.4	3	3	3	-2
La2CTmO6	1.647752581	0.988907197	1	0.978252991	1	La	C	Tm	O	1.36	0.16	1.03	1.4	3	4	2	-2
La2NiSeO6	1.647752581	0.988907197	1	0.978252991	1	La	Ni	Se	O	1.36	0.69	0.5	1.4	3	2	4	-2
La2AsCoO6	1.647752581	0.988907197	1	0.978252991	1	La	As	Co	O	1.36	0.58	0.61	1.4	3	3	3	-2
Pb2BNaO6	1.648502964	0.988895067	1	0.80910996	-1	Pb	B	Na	O	0.94	0.27	1.02	1.4	4	3	1	-2
Am2AlCuO6	1.648699641	0.988891886	1	0.809598507	-1	Am	Al	Cu	O	0.95	0.535	0.77	1.4	4	3	1	-2
La2CrZnO6	1.649991773	0.98887096	1	0.954334824	1	La	Cr	Zn	O	1.36	0.55	0.74	1.4	3	4	2	-2
La2GaTiO6	1.649991773	0.98887096	1	0.954334824	1	La	Ga	Ti	O	1.36	0.62	0.67	1.4	3	3	3	-2
La2SeVO6	1.649991773	0.98887096	1	0.954334824	1	La	Se	V	O	1.36	0.5	0.79	1.4	3	4	2	-2
La2NiRhO6	1.649991773	0.98887096	1	0.954334824	1	La	Ni	Rh	O	1.36	0.69	0.6	1.4	3	2	4	-2	1
La2NUO6	1.650468472	0.988863229	1	0.97948041	1	La	N	U	O	1.36	0.16	1.025	1.4	3	3	3	-2
La2PScO6	1.650468472	0.988863229	1	0.97948041	1	La	P	Sc	O	1.36	0.44	0.745	1.4	3	3	3	-2
La2CuFeO6	1.650468472	0.988863229	1	0.97948041	1	La	Cu	Fe	O	1.36	0.54	0.645	1.4	3	3	3	-2
La2BDyO6	1.652229442	0.988834624	1	0.980218341	1	La	B	Dy	O	1.36	0.27	0.912	1.4	3	3	3	-2
La2CoCrO6	1.652902525	0.98882367	1	0.953169581	1	La	Co	Cr	O	1.36	0.745	0.55	1.4	3	2	4	-2	1
La2BUO6	1.652902525	0.98882367	1	0.953169581	1	La	B	U	O	1.36	0.27	1.025	1.4	3	3	3	-2
La2NiTiO6	1.652902525	0.98882367	1	0.953169581	1	La	Ni	Ti	O	1.36	0.69	0.605	1.4	3	2	4	-2	1
La2AlSbO6	1.652902525	0.98882367	1	0.953169581	1	La	Al	Sb	O	1.36	0.535	0.76	1.4	3	3	3	-2
La2CYbO6	1.653458303	0.988814617	1	0.980710913	1	La	C	Yb	O	1.36	0.16	1.02	1.4	3	4	2	-2
La2FeSiO6	1.653458303	0.988814617	1	0.980710913	1	La	Fe	Si	O	1.36	0.78	0.4	1.4	3	2	4	-2
La2AlMnO6	1.653458303	0.988814617	1	0.980710913	1	La	Al	Mn	O	1.36	0.535	0.645	1.4	3	3	3	-2
La2AlFeO6	1.653458303	0.988814617	1	0.980710913	1	La	Al	Fe	O	1.36	0.535	0.645	1.4	3	3	3	-2
La2AsNiO6	1.653458303	0.988814617	1	0.980710913	1	La	As	Ni	O	1.36	0.58	0.6	1.4	3	3	3	-2
La2CHgO6	1.653458303	0.988814617	1	0.980710913	1	La	C	Hg	O	1.36	0.16	1.02	1.4	3	4	2	-2
La2MgVO6	1.65607887	0.988771826	1	0.952007179	1	La	Mg	V	O	1.36	0.72	0.58	1.4	3	2	4	-2
La2BBiO6	1.65607887	0.988771826	1	0.952007179	1	La	B	Bi	O	1.36	0.27	1.03	1.4	3	3	3	-2
La2AsTaO6	1.65607887	0.988771826	1	0.952007179	1	La	As	Ta	O	1.36	0.58	0.72	1.4	3	3	3	-2
La2GaRuO6	1.65607887	0.988771826	1	0.952007179	1	La	Ga	Ru	O	1.36	0.62	0.68	1.4	3	3	3	-2	1
La2GaIrO6	1.65607887	0.988771826	1	0.952007179	1	La	Ga	Ir	O	1.36	0.62	0.68	1.4	3	3	3	-2
La2AsNbO6	1.65607887	0.988771826	1	0.952007179	1	La	As	Nb	O	1.36	0.58	0.72	1.4	3	3	3	-2
La2LiVO6	1.65607887	0.988771826	1	0.952007179	1	La	Li	V	O	1.36	0.76	0.54	1.4	3	1	5	-2	1
La2CrSeO6	1.65607887	0.988771826	1	0.952007179	1	La	Cr	Se	O	1.36	0.8	0.5	1.4	3	2	4	-2
La2CuSbO6	1.65607887	0.988771826	1	0.952007179	1	La	Cu	Sb	O	1.36	0.54	0.76	1.4	3	3	3	-2
La2AmBeO6	1.65607887	0.988771826	1	0.952007179	1	La	Am	Be	O	1.36	0.85	0.45	1.4	3	4	2	-2
La2AlVO6	1.656722966	0.988761283	1	0.981944511	1	La	Al	V	O	1.36	0.535	0.64	1.4	3	3	3	-2
La2LuPO6	1.65674602	0.988760905	1	0.951775038	1	La	Lu	P	O	1.36	0.861	0.44	1.4	3	3	3	-2
La2FeMgO6	1.65952092	0.988715362	1	0.950847608	1	La	Fe	Mg	O	1.36	0.585	0.72	1.4	3	4	2	-2
La2BHoO6	1.659533204	0.98871516	1	0.982933627	1	La	B	Ho	O	1.36	0.27	0.901	1.4	3	3	3	-2
La2CrSO6	1.660263399	0.988703144	1	0.983181217	1	La	Cr	S	O	1.36	0.8	0.37	1.4	3	2	4	-2
La2AsBrO6	1.660263399	0.988703144	1	0.983181217	1	La	As	Br	O	1.36	0.58	0.59	1.4	3	3	3	-2
La2BeZrO6	1.660263399	0.988703144	1	0.983181217	1	La	Be	Zr	O	1.36	0.45	0.72	1.4	3	2	4	-2
La2NNpO6	1.660263399	0.988703144	1	0.983181217	1	La	N	Np	O	1.36	0.16	1.01	1.4	3	3	3	-2
La2CeNO6	1.660263399	0.988703144	1	0.983181217	1	La	Ce	N	O	1.36	1.01	0.16	1.4	3	3	3	-2
La2BYO6	1.660263399	0.988703144	1	0.983181217	1	La	B	Y	O	1.36	0.27	0.9	1.4	3	3	3	-2
La2PYbO6	1.66171375	0.988679237	1	0.950153221	1	La	P	Yb	O	1.36	0.44	0.868	1.4	3	3	3	-2
La2BrNbO6	1.663228827	0.988654207	1	0.949690859	1	La	Br	Nb	O	1.36	0.59	0.72	1.4	3	3	3	-2
La2TiVO6	1.663228827	0.988654207	1	0.949690859	1	La	Ti	V	O	1.36	0.67	0.64	1.4	3	3	3	-2
La2CuVO6	1.663228827	0.988654207	1	0.949690859	1	La	Cu	V	O	1.36	0.77	0.54	1.4	3	1	5	-2
La2BePuO6	1.663228827	0.988654207	1	0.949690859	1	La	Be	Pu	O	1.36	0.45	0.86	1.4	3	2	4	-2
La2NiRuO6	1.663228827	0.988654207	1	0.949690859	1	La	Ni	Ru	O	1.36	0.69	0.62	1.4	3	2	4	-2	1
La2CSnO6	1.663228827	0.988654207	1	0.949690859	1	La	C	Sn	O	1.36	0.16	1.15	1.4	3	4	2	-2
La2ClHgO6	1.663228827	0.988654207	1	0.949690859	1	La	Cl	Hg	O	1.36	0.12	1.19	1.4	3	5	1	-2
La2GeVO6	1.663228827	0.988654207	1	0.949690859	1	La	Ge	V	O	1.36	0.73	0.58	1.4	3	2	4	-2
La2LiRhO6	1.663228827	0.988654207	1	0.949690859	1	La	Li	Rh	O	1.36	0.76	0.55	1.4	3	1	5	-2
La2GaMoO6	1.663228827	0.988654207	1	0.949690859	1	La	Ga	Mo	O	1.36	0.62	0.69	1.4	3	3	3	-2
La2BrTaO6	1.663228827	0.988654207	1	0.949690859	1	La	Br	Ta	O	1.36	0.59	0.72	1.4	3	3	3	-2
La2BPaO6	1.663228827	0.988654207	1	0.949690859	1	La	B	Pa	O	1.36	0.27	1.04	1.4	3	3	3	-2
La2FeMnO6	1.663228827	0.988654207	1	0.949690859	1	La	Fe	Mn	O	1.36	0.78	0.53	1.4	3	2	4	-2	1
La2FeGeO6	1.667202788	0.988588279	1	0.948536922	1	La	Fe	Ge	O	1.36	0.585	0.73	1.4	3	4	2	-2
La2IrNiO6	1.667202788	0.988588279	1	0.948536922	1	La	Ir	Ni	O	1.36	0.625	0.69	1.4	3	4	2	-2	1
La2MnTiO6	1.667202788	0.988588279	1	0.948536922	1	La	Mn	Ti	O	1.36	0.645	0.67	1.4	3	3	3	-2	1
La2BErO6	1.668175568	0.98857208	1	0.985663998	1	La	B	Er	O	1.36	0.27	0.89	1.4	3	3	3	-2
La2BeHfO6	1.668175568	0.98857208	1	0.985663998	1	La	Be	Hf	O	1.36	0.45	0.71	1.4	3	2	4	-2
La2NPuO6	1.668175568	0.98857208	1	0.985663998	1	La	N	Pu	O	1.36	0.16	1	1.4	3	3	3	-2
La2SVO6	1.668175568	0.98857208	1	0.985663998	1	La	S	V	O	1.36	0.37	0.79	1.4	3	4	2	-2
La2PTaO6	1.668175568	0.98857208	1	0.985663998	1	La	P	Ta	O	1.36	0.44	0.72	1.4	3	3	3	-2
La2CuGaO6	1.668175568	0.98857208	1	0.985663998	1	La	Cu	Ga	O	1.36	0.54	0.62	1.4	3	3	3	-2
La2NbPO6	1.668175568	0.98857208	1	0.985663998	1	La	Nb	P	O	1.36	0.72	0.44	1.4	3	3	3	-2
La2CCaO6	1.668175568	0.98857208	1	0.985663998	1	La	C	Ca	O	1.36	0.16	1	1.4	3	4	2	-2
Ce2GaNiO6	1.669223254	0.988554607	1	0.963916707	1	Ce	Ga	Ni	O	1.34	0.62	0.6	1.4	3	3	3	-2
Ce2MgSeO6	1.669223254	0.988554607	1	0.963916707	1	Ce	Mg	Se	O	1.34	0.72	0.5	1.4	3	2	4	-2
Ce2AsVO6	1.669223254	0.988554607	1	0.963916707	1	Ce	As	V	O	1.34	0.58	0.64	1.4	3	3	3	-2
Ce2AsLiO6	1.669223254	0.988554607	1	0.963916707	1	Ce	As	Li	O	1.34	0.46	0.76	1.4	3	5	1	-2
Ce2AlMoO6	1.669245932	0.988554229	1	0.962719295	1	Ce	Al	Mo	O	1.34	0.535	0.69	1.4	3	3	3	-2
Ce2AsFeO6	1.669245932	0.988554229	1	0.962719295	1	Ce	As	Fe	O	1.34	0.58	0.645	1.4	3	3	3	-2
Ce2AsMnO6	1.669245932	0.988554229	1	0.962719295	1	Ce	As	Mn	O	1.34	0.58	0.645	1.4	3	3	3	-2
Ce2BEuO6	1.669342317	0.98855262	1	0.964636585	1	Ce	B	Eu	O	1.34	0.27	0.947	1.4	3	3	3	-2
Ce2BSmO6	1.669392066	0.988551789	1	0.962002274	1	Ce	B	Sm	O	1.34	0.27	0.958	1.4	3	3	3	-2
Ce2AlRuO6	1.669477028	0.988550371	1	0.965117101	1	Ce	Al	Ru	O	1.34	0.535	0.68	1.4	3	3	3	-2
Ce2AlIrO6	1.669477028	0.988550371	1	0.965117101	1	Ce	Al	Ir	O	1.34	0.535	0.68	1.4	3	3	3	-2
Ce2MnSiO6	1.66954466	0.988549241	1	0.961524854	1	Ce	Mn	Si	O	1.34	0.83	0.4	1.4	3	2	4	-2
Ce2CuSeO6	1.66954466	0.988549241	1	0.961524854	1	Ce	Cu	Se	O	1.34	0.73	0.5	1.4	3	2	4	-2
Ce2AsCuO6	1.66954466	0.988549241	1	0.961524854	1	Ce	As	Cu	O	1.34	0.46	0.77	1.4	3	5	1	-2
Ce2BrVO6	1.66954466	0.988549241	1	0.961524854	1	Ce	Br	V	O	1.34	0.59	0.64	1.4	3	3	3	-2
Ce2STiO6	1.66954466	0.988549241	1	0.961524854	1	Ce	S	Ti	O	1.34	0.37	0.86	1.4	3	4	2	-2
Ce2CDyO6	1.66954466	0.988549241	1	0.961524854	1	Ce	C	Dy	O	1.34	0.16	1.07	1.4	3	4	2	-2
Ce2CoGaO6	1.66954466	0.988549241	1	0.961524854	1	Ce	Co	Ga	O	1.34	0.61	0.62	1.4	3	3	3	-2
Ce2GeSeO6	1.66954466	0.988549241	1	0.961524854	1	Ce	Ge	Se	O	1.34	0.73	0.5	1.4	3	2	4	-2
Ce2BrGaO6	1.670007697	0.988541506	1	0.966320489	1	Ce	Br	Ga	O	1.34	0.59	0.62	1.4	3	3	3	-2
Ce2BrFeO6	1.670119087	0.988539645	1	0.960333373	1	Ce	Br	Fe	O	1.34	0.59	0.645	1.4	3	3	3	-2
Ce2BrMnO6	1.670119087	0.988539645	1	0.960333373	1	Ce	Br	Mn	O	1.34	0.59	0.645	1.4	3	3	3	-2
Ce2CrGaO6	1.670119087	0.988539645	1	0.960333373	1	Ce	Cr	Ga	O	1.34	0.615	0.62	1.4	3	3	3	-2
Ce2AlTiO6	1.670815753	0.988527994	1	0.967526882	1	Ce	Al	Ti	O	1.34	0.535	0.67	1.4	3	3	3	-2
Ce2BrCrO6	1.670815753	0.988527994	1	0.967526882	1	Ce	Br	Cr	O	1.34	0.59	0.615	1.4	3	3	3	-2
Ce2SeZnO6	1.670968905	0.988525432	1	0.959144842	1	Ce	Se	Zn	O	1.34	0.5	0.74	1.4	3	4	2	-2
Ce2InPO6	1.670968905	0.988525432	1	0.959144842	1	Ce	In	P	O	1.34	0.8	0.44	1.4	3	3	3	-2
La2CuRhO6	1.671443038	0.988517494	1	0.947385785	1	La	Cu	Rh	O	1.36	0.77	0.55	1.4	3	1	5	-2	1
La2NiReO6	1.671443038	0.988517494	1	0.947385785	1	La	Ni	Re	O	1.36	0.69	0.63	1.4	3	2	4	-2
La2MgRhO6	1.671443038	0.988517494	1	0.947385785	1	La	Mg	Rh	O	1.36	0.72	0.6	1.4	3	2	4	-2	1
La2VZnO6	1.671443038	0.988517494	1	0.947385785	1	La	V	Zn	O	1.36	0.58	0.74	1.4	3	4	2	-2
La2PTmO6	1.671443038	0.988517494	1	0.947385785	1	La	P	Tm	O	1.36	0.44	0.88	1.4	3	3	3	-2
La2CdSO6	1.671443038	0.988517494	1	0.947385785	1	La	Cd	S	O	1.36	0.95	0.37	1.4	3	2	4	-2
La2BeCeO6	1.671443038	0.988517494	1	0.947385785	1	La	Be	Ce	O	1.36	0.45	0.87	1.4	3	2	4	-2
La2HgNO6	1.671443038	0.988517494	1	0.947385785	1	La	Hg	N	O	1.36	1.19	0.13	1.4	3	1	5	-2
La2BeNpO6	1.671443038	0.988517494	1	0.947385785	1	La	Be	Np	O	1.36	0.45	0.87	1.4	3	2	4	-2
Ce2NPaO6	1.671901735	0.988509809	1	0.96873629	1	Ce	N	Pa	O	1.34	0.16	1.04	1.4	3	3	3	-2
Ce2PSbO6	1.671901735	0.988509809	1	0.96873629	1	Ce	P	Sb	O	1.34	0.44	0.76	1.4	3	3	3	-2
Ce2MnSO6	1.671901735	0.988509809	1	0.96873629	1	Ce	Mn	S	O	1.34	0.83	0.37	1.4	3	2	4	-2
Ce2AlRhO6	1.671901735	0.988509809	1	0.96873629	1	Ce	Al	Rh	O	1.34	0.535	0.665	1.4	3	3	3	-2
Ce2CrSiO6	1.671901735	0.988509809	1	0.96873629	1	Ce	Cr	Si	O	1.34	0.8	0.4	1.4	3	2	4	-2
Ce2BrCoO6	1.671901735	0.988509809	1	0.96873629	1	Ce	Br	Co	O	1.34	0.59	0.61	1.4	3	3	3	-2
Ce2AsGaO6	1.671901735	0.988509809	1	0.96873629	1	Ce	As	Ga	O	1.34	0.58	0.62	1.4	3	3	3	-2
Ce2AmBO6	1.672093852	0.988506589	1	0.957959249	1	Ce	Am	B	O	1.34	0.975	0.27	1.4	3	3	3	-2
Ce2AsRhO6	1.672093852	0.988506589	1	0.957959249	1	Ce	As	Rh	O	1.34	0.58	0.665	1.4	3	3	3	-2
Ce2CoSeO6	1.672093852	0.988506589	1	0.957959249	1	Ce	Co	Se	O	1.34	0.745	0.5	1.4	3	2	4	-2
La2BTlO6	1.672549422	0.988498949	1	0.986910097	1	La	B	Tl	O	1.36	0.27	0.885	1.4	3	3	3	-2
La2AlGaO6	1.672549422	0.988498949	1	0.986910097	1	La	Al	Ga	O	1.36	0.535	0.62	1.4	3	3	3	-2
Ce2AsCrO6	1.673266228	0.988486918	1	0.969948726	1	Ce	As	Cr	O	1.34	0.58	0.615	1.4	3	3	3	-2
Ce2AsTiO6	1.673493711	0.988483097	1	0.956776583	1	Ce	As	Ti	O	1.34	0.58	0.67	1.4	3	3	3	-2
Ce2CrLiO6	1.673493711	0.988483097	1	0.956776583	1	Ce	Cr	Li	O	1.34	0.49	0.76	1.4	3	5	1	-2
Ce2CrVO6	1.674407556	0.988467734	1	0.818246571	-1	Ce	Cr	V	O	1.14	0.8	0.79	1.4	4	2	2	-2
Ce2GeTiO6	1.674407556	0.988467734	1	0.818246571	-1	Ce	Ge	Ti	O	1.14	0.73	0.86	1.4	4	2	2	-2
Ce2NiSeO6	1.674909864	0.98845928	1	0.971164201	1	Ce	Ni	Se	O	1.34	0.69	0.5	1.4	3	2	4	-2
Ce2CTmO6	1.674909864	0.98845928	1	0.971164201	1	Ce	C	Tm	O	1.34	0.16	1.03	1.4	3	4	2	-2
Ce2SiVO6	1.674909864	0.98845928	1	0.971164201	1	Ce	Si	V	O	1.34	0.4	0.79	1.4	3	4	2	-2
Ce2BrNiO6	1.674909864	0.98845928	1	0.971164201	1	Ce	Br	Ni	O	1.34	0.59	0.6	1.4	3	3	3	-2
Ce2AsCoO6	1.674909864	0.98845928	1	0.971164201	1	Ce	As	Co	O	1.34	0.58	0.61	1.4	3	3	3	-2
Ce2BiNO6	1.674909864	0.98845928	1	0.971164201	1	Ce	Bi	N	O	1.34	1.03	0.16	1.4	3	3	3	-2
Ce2BrRhO6	1.67516831	0.988454928	1	0.955596834	1	Ce	Br	Rh	O	1.34	0.59	0.665	1.4	3	3	3	-2
Ce2AlTaO6	1.67516831	0.988454928	1	0.955596834	1	Ce	Al	Ta	O	1.34	0.535	0.72	1.4	3	3	3	-2
Ce2AlNbO6	1.67516831	0.988454928	1	0.955596834	1	Ce	Al	Nb	O	1.34	0.535	0.72	1.4	3	3	3	-2
La2LiRuO6	1.675949858	0.988441757	1	0.946237438	1	La	Li	Ru	O	1.36	0.76	0.565	1.4	3	1	5	-2	1
La2AsScO6	1.675949858	0.988441757	1	0.946237438	1	La	As	Sc	O	1.36	0.58	0.745	1.4	3	3	3	-2
La2FeZnO6	1.675949858	0.988441757	1	0.946237438	1	La	Fe	Zn	O	1.36	0.585	0.74	1.4	3	4	2	-2
La2MgTiO6	1.675949858	0.988441757	1	0.946237438	1	La	Mg	Ti	O	1.36	0.72	0.605	1.4	3	2	4	-2	1
La2CoVO6	1.675949858	0.988441757	1	0.946237438	1	La	Co	V	O	1.36	0.745	0.58	1.4	3	2	4	-2	1
Ce2PScO6	1.676833325	0.988426849	1	0.972382725	1	Ce	P	Sc	O	1.34	0.44	0.745	1.4	3	3	3	-2
Ce2NUO6	1.676833325	0.988426849	1	0.972382725	1	Ce	N	U	O	1.34	0.16	1.025	1.4	3	3	3	-2
Ce2AsIrO6	1.677117524	0.98842205	1	0.95441999	1	Ce	As	Ir	O	1.34	0.58	0.68	1.4	3	3	3	-2
Ce2BrTiO6	1.677117524	0.98842205	1	0.95441999	1	Ce	Br	Ti	O	1.34	0.59	0.67	1.4	3	3	3	-2
Ce2GaVO6	1.677117524	0.98842205	1	0.95441999	1	Ce	Ga	V	O	1.34	0.62	0.64	1.4	3	3	3	-2
Ce2SiTiO6	1.677117524	0.98842205	1	0.95441999	1	Ce	Si	Ti	O	1.34	0.4	0.86	1.4	3	4	2	-2
Ce2CrCuO6	1.677117524	0.98842205	1	0.95441999	1	Ce	Cr	Cu	O	1.34	0.49	0.77	1.4	3	5	1	-2
Ce2CNpO6	1.677117524	0.98842205	1	0.95441999	1	Ce	C	Np	O	1.34	0.16	1.1	1.4	3	4	2	-2
Ce2AsRuO6	1.677117524	0.98842205	1	0.95441999	1	Ce	As	Ru	O	1.34	0.58	0.68	1.4	3	3	3	-2
La2BTmO6	1.677203283	0.988420601	1	0.98815935	1	La	B	Tm	O	1.36	0.27	0.88	1.4	3	3	3	-2
La2FeSO6	1.677203283	0.988420601	1	0.98815935	1	La	Fe	S	O	1.36	0.78	0.37	1.4	3	2	4	-2
La2NNaO6	1.677203283	0.988420601	1	0.98815935	1	La	N	Na	O	1.36	0.13	1.02	1.4	3	5	1	-2
La2CoCuO6	1.677203283	0.988420601	1	0.98815935	1	La	Co	Cu	O	1.36	0.61	0.54	1.4	3	3	3	-2
La2CuPO6	1.677203283	0.988420601	1	0.98815935	1	La	Cu	P	O	1.36	0.77	0.38	1.4	3	1	5	-2
La2AlCrO6	1.677203283	0.988420601	1	0.98815935	1	La	Al	Cr	O	1.36	0.535	0.615	1.4	3	3	3	-2
Ce2BDyO6	1.678122018	0.988405068	1	0.973115309	1	Ce	B	Dy	O	1.34	0.27	0.912	1.4	3	3	3	-2
Ce2FeSiO6	1.679037338	0.988389572	1	0.973604312	1	Ce	Fe	Si	O	1.34	0.78	0.4	1.4	3	2	4	-2
Ce2AlMnO6	1.679037338	0.988389572	1	0.973604312	1	Ce	Al	Mn	O	1.34	0.535	0.645	1.4	3	3	3	-2
Ce2CYbO6	1.679037338	0.988389572	1	0.973604312	1	Ce	C	Yb	O	1.34	0.16	1.02	1.4	3	4	2	-2
Ce2CHgO6	1.679037338	0.988389572	1	0.973604312	1	Ce	C	Hg	O	1.34	0.16	1.02	1.4	3	4	2	-2
Ce2AlFeO6	1.679037338	0.988389572	1	0.973604312	1	Ce	Al	Fe	O	1.34	0.535	0.645	1.4	3	3	3	-2
Ce2AsNiO6	1.679037338	0.988389572	1	0.973604312	1	Ce	As	Ni	O	1.34	0.58	0.6	1.4	3	3	3	-2
Ce2FeGaO6	1.679341271	0.988384421	1	0.953246042	1	Ce	Fe	Ga	O	1.34	0.645	0.62	1.4	3	3	3	-2
Ce2GaMnO6	1.679341271	0.988384421	1	0.953246042	1	Ce	Ga	Mn	O	1.34	0.62	0.645	1.4	3	3	3	-2
La2GeRhO6	1.680723568	0.988360967	1	0.945091872	1	La	Ge	Rh	O	1.36	0.73	0.6	1.4	3	2	4	-2
La2IrLiO6	1.680723568	0.988360967	1	0.945091872	1	La	Ir	Li	O	1.36	0.57	0.76	1.4	3	5	1	-2	1
La2MnSeO6	1.680723568	0.988360967	1	0.945091872	1	La	Mn	Se	O	1.36	0.83	0.5	1.4	3	2	4	-2
La2CEuO6	1.680723568	0.988360967	1	0.945091872	1	La	C	Eu	O	1.36	0.16	1.17	1.4	3	4	2	-2
La2ErPO6	1.680723568	0.988360967	1	0.945091872	1	La	Er	P	O	1.36	0.89	0.44	1.4	3	3	3	-2
La2BrNaO6	1.680723568	0.988360967	1	0.945091872	1	La	Br	Na	O	1.36	0.31	1.02	1.4	3	5	1	-2
Ce2AlVO6	1.681522681	0.988347385	1	0.974828971	1	Ce	Al	V	O	1.34	0.535	0.64	1.4	3	3	3	-2
Ce2BPuO6	1.681839513	0.988341996	1	0.952074978	1	Ce	B	Pu	O	1.34	0.27	1	1.4	3	3	3	-2
Ce2BrRuO6	1.681839513	0.988341996	1	0.952074978	1	Ce	Br	Ru	O	1.34	0.59	0.68	1.4	3	3	3	-2
Ce2AgClO6	1.681839513	0.988341996	1	0.952074978	1	Ce	Ag	Cl	O	1.34	1.15	0.12	1.4	3	1	5	-2
Ce2AsMoO6	1.681839513	0.988341996	1	0.952074978	1	Ce	As	Mo	O	1.34	0.58	0.69	1.4	3	3	3	-2
Ce2BrIrO6	1.681839513	0.988341996	1	0.952074978	1	Ce	Br	Ir	O	1.34	0.59	0.68	1.4	3	3	3	-2
La2CoSiO6	1.682138332	0.988336911	1	0.98941177	1	La	Co	Si	O	1.36	0.745	0.4	1.4	3	2	4	-2
La2AlCoO6	1.682138332	0.988336911	1	0.98941177	1	La	Al	Co	O	1.36	0.535	0.61	1.4	3	3	3	-2
Ce2BHoO6	1.683714065	0.988310056	1	0.975810919	1	Ce	B	Ho	O	1.34	0.27	0.901	1.4	3	3	3	-2
Ce2CrSO6	1.684290178	0.988300222	1	0.976056716	1	Ce	Cr	S	O	1.34	0.8	0.37	1.4	3	2	4	-2
Ce2NNpO6	1.684290178	0.988300222	1	0.976056716	1	Ce	N	Np	O	1.34	0.16	1.01	1.4	3	3	3	-2
Ce2AsBrO6	1.684290178	0.988300222	1	0.976056716	1	Ce	As	Br	O	1.34	0.58	0.59	1.4	3	3	3	-2
Ce2BeZrO6	1.684290178	0.988300222	1	0.976056716	1	Ce	Be	Zr	O	1.34	0.45	0.72	1.4	3	2	4	-2
Ce2BYO6	1.684290178	0.988300222	1	0.976056716	1	Ce	B	Y	O	1.34	0.27	0.9	1.4	3	3	3	-2
La2CrTaO6	1.685764531	0.988275015	1	0.943949077	1	La	Cr	Ta	O	1.36	0.615	0.72	1.4	3	3	3	-2
La2AlInO6	1.685764531	0.988275015	1	0.943949077	1	La	Al	In	O	1.36	0.535	0.8	1.4	3	3	3	-2
La2CrNbO6	1.685764531	0.988275015	1	0.943949077	1	La	Cr	Nb	O	1.36	0.615	0.72	1.4	3	3	3	-2
La2GeTiO6	1.685764531	0.988275015	1	0.943949077	1	La	Ge	Ti	O	1.36	0.73	0.605	1.4	3	2	4	-2
La2CuTiO6	1.685764531	0.988275015	1	0.943949077	1	La	Cu	Ti	O	1.36	0.73	0.605	1.4	3	2	4	-2	1
La2CuRuO6	1.685764531	0.988275015	1	0.943949077	1	La	Cu	Ru	O	1.36	0.77	0.565	1.4	3	1	5	-2	1
La2BrScO6	1.685764531	0.988275015	1	0.943949077	1	La	Br	Sc	O	1.36	0.59	0.745	1.4	3	3	3	-2
La2SiZnO6	1.687355803	0.988247745	1	0.990667369	1	La	Si	Zn	O	1.36	0.4	0.74	1.4	3	4	2	-2
La2CuNiO6	1.687355803	0.988247745	1	0.990667369	1	La	Cu	Ni	O	1.36	0.54	0.6	1.4	3	3	3	-2
La2ClNaO6	1.687355803	0.988247745	1	0.990667369	1	La	Cl	Na	O	1.36	0.12	1.02	1.4	3	5	1	-2
La2LiPO6	1.687355803	0.988247745	1	0.990667369	1	La	Li	P	O	1.36	0.76	0.38	1.4	3	1	5	-2
La2BeSnO6	1.687355803	0.988247745	1	0.990667369	1	La	Be	Sn	O	1.36	0.45	0.69	1.4	3	2	4	-2
Ce2BNpO6	1.687659561	0.988242532	1	0.949741461	1	Ce	B	Np	O	1.34	0.27	1.01	1.4	3	3	3	-2
Ce2AlScO6	1.687659561	0.988242532	1	0.949741461	1	Ce	Al	Sc	O	1.34	0.535	0.745	1.4	3	3	3	-2
Ce2BrMoO6	1.687659561	0.988242532	1	0.949741461	1	Ce	Br	Mo	O	1.34	0.59	0.69	1.4	3	3	3	-2
Ce2FeSeO6	1.687659561	0.988242532	1	0.949741461	1	Ce	Fe	Se	O	1.34	0.78	0.5	1.4	3	2	4	-2
Ce2AgNO6	1.687659561	0.988242532	1	0.949741461	1	Ce	Ag	N	O	1.34	1.15	0.13	1.4	3	1	5	-2
La2BYbO6	1.689522155	0.988210514	1	0.991170501	1	La	B	Yb	O	1.36	0.27	0.868	1.4	3	3	3	-2
Ce2SVO6	1.690675187	0.988190648	1	0.978521505	1	Ce	S	V	O	1.34	0.37	0.79	1.4	3	4	2	-2
Ce2BeHfO6	1.690675187	0.988190648	1	0.978521505	1	Ce	Be	Hf	O	1.34	0.45	0.71	1.4	3	2	4	-2
Ce2CCaO6	1.690675187	0.988190648	1	0.978521505	1	Ce	C	Ca	O	1.34	0.16	1	1.4	3	4	2	-2
Ce2PTaO6	1.690675187	0.988190648	1	0.978521505	1	Ce	P	Ta	O	1.34	0.44	0.72	1.4	3	3	3	-2
Ce2NPuO6	1.690675187	0.988190648	1	0.978521505	1	Ce	N	Pu	O	1.34	0.16	1	1.4	3	3	3	-2
Ce2NbPO6	1.690675187	0.988190648	1	0.978521505	1	Ce	Nb	P	O	1.34	0.72	0.44	1.4	3	3	3	-2
Ce2BErO6	1.690675187	0.988190648	1	0.978521505	1	Ce	B	Er	O	1.34	0.27	0.89	1.4	3	3	3	-2
Ce2GaRhO6	1.690981517	0.988185364	1	0.948578987	1	Ce	Ga	Rh	O	1.34	0.62	0.665	1.4	3	3	3	-2
La2CuIrO6	1.691073151	0.988183783	1	0.942809042	1	La	Cu	Ir	O	1.36	0.77	0.57	1.4	3	1	5	-2	1
La2MgRuO6	1.691073151	0.988183783	1	0.942809042	1	La	Mg	Ru	O	1.36	0.72	0.62	1.4	3	2	4	-2	1
La2PYO6	1.691073151	0.988183783	1	0.942809042	1	La	P	Y	O	1.36	0.44	0.9	1.4	3	3	3	-2
La2CSrO6	1.691073151	0.988183783	1	0.942809042	1	La	C	Sr	O	1.36	0.16	1.18	1.4	3	4	2	-2
La2BeUO6	1.691073151	0.988183783	1	0.942809042	1	La	Be	U	O	1.36	0.45	0.89	1.4	3	2	4	-2
La2RhZnO6	1.691073151	0.988183783	1	0.942809042	1	La	Rh	Zn	O	1.36	0.6	0.74	1.4	3	4	2	-2	1
La2AsSbO6	1.691073151	0.988183783	1	0.942809042	1	La	As	Sb	O	1.36	0.58	0.76	1.4	3	3	3	-2
La2GaNbO6	1.691073151	0.988183783	1	0.942809042	1	La	Ga	Nb	O	1.36	0.62	0.72	1.4	3	3	3	-2
La2CuInO6	1.691073151	0.988183783	1	0.942809042	1	La	Cu	In	O	1.36	0.54	0.8	1.4	3	3	3	-2
La2LiReO6	1.691073151	0.988183783	1	0.942809042	1	La	Li	Re	O	1.36	0.76	0.58	1.4	3	1	5	-2	1
La2GaTaO6	1.691073151	0.988183783	1	0.942809042	1	La	Ga	Ta	O	1.36	0.62	0.72	1.4	3	3	3	-2
La2MoNiO6	1.691073151	0.988183783	1	0.942809042	1	La	Mo	Ni	O	1.36	0.65	0.69	1.4	3	4	2	-2
La2HoPO6	1.692167032	0.988164893	1	0.942581365	1	La	Ho	P	O	1.36	0.901	0.44	1.4	3	3	3	-2
La2AmNO6	1.692856979	0.988152962	1	0.991926158	1	La	Am	N	O	1.36	0.975	0.16	1.4	3	3	3	-2
La2AlNiO6	1.692856979	0.988152962	1	0.991926158	1	La	Al	Ni	O	1.36	0.535	0.6	1.4	3	3	3	-2
Ce2AlGaO6	1.694294597	0.988128061	1	0.979758574	1	Ce	Al	Ga	O	1.34	0.535	0.62	1.4	3	3	3	-2
Ce2SeVO6	1.694578267	0.988123141	1	0.947419355	1	Ce	Se	V	O	1.34	0.5	0.79	1.4	3	4	2	-2
Ce2NiRhO6	1.694578267	0.988123141	1	0.947419355	1	Ce	Ni	Rh	O	1.34	0.69	0.6	1.4	3	2	4	-2
Ce2GaTiO6	1.694578267	0.988123141	1	0.947419355	1	Ce	Ga	Ti	O	1.34	0.62	0.67	1.4	3	3	3	-2
La2NiScO6	1.696649875	0.988087147	1	0.941671757	1	La	Ni	Sc	O	1.36	0.6	0.745	1.4	3	3	3	-2
La2IrRhO6	1.696649875	0.988087147	1	0.941671757	1	La	Ir	Rh	O	1.36	0.68	0.665	1.4	3	3	3	-2
La2CoRhO6	1.696649875	0.988087147	1	0.941671757	1	La	Co	Rh	O	1.36	0.745	0.6	1.4	3	2	4	-2	1
La2TiZnO6	1.696649875	0.988087147	1	0.941671757	1	La	Ti	Zn	O	1.36	0.605	0.74	1.4	3	4	2	-2	1
La2IrMgO6	1.696649875	0.988087147	1	0.941671757	1	La	Ir	Mg	O	1.36	0.625	0.72	1.4	3	4	2	-2	1
La2RhRuO6	1.696649875	0.988087147	1	0.941671757	1	La	Rh	Ru	O	1.36	0.665	0.68	1.4	3	3	3	-2
La2BLuO6	1.697463084	0.988072987	1	0.992935495	1	La	B	Lu	O	1.36	0.27	0.861	1.4	3	3	3	-2
Ce2AlCrO6	1.698199963	0.988060141	1	0.980998775	1	Ce	Al	Cr	O	1.34	0.535	0.615	1.4	3	3	3	-2
Ce2FeSO6	1.698199963	0.988060141	1	0.980998775	1	Ce	Fe	S	O	1.34	0.78	0.37	1.4	3	2	4	-2
Ce2BTmO6	1.698199963	0.988060141	1	0.980998775	1	Ce	B	Tm	O	1.34	0.27	0.88	1.4	3	3	3	-2
Ce2NNaO6	1.698199963	0.988060141	1	0.980998775	1	Ce	N	Na	O	1.34	0.13	1.02	1.4	3	5	1	-2
Ce2CuPO6	1.698199963	0.988060141	1	0.980998775	1	Ce	Cu	P	O	1.34	0.77	0.38	1.4	3	1	5	-2
Ce2BUO6	1.698449997	0.988055778	1	0.946262555	1	Ce	B	U	O	1.34	0.27	1.025	1.4	3	3	3	-2
Ce2AlSbO6	1.698449997	0.988055778	1	0.946262555	1	Ce	Al	Sb	O	1.34	0.535	0.76	1.4	3	3	3	-2
La2BeNbO6	1.698643196	0.988052407	1	0.993188151	1	La	Be	Nb	O	1.36	0.45	0.68	1.4	3	2	4	-2
La2MoPO6	1.698643196	0.988052407	1	0.993188151	1	La	Mo	P	O	1.36	0.69	0.44	1.4	3	3	3	-2
La2CuSiO6	1.698643196	0.988052407	1	0.993188151	1	La	Cu	Si	O	1.36	0.73	0.4	1.4	3	2	4	-2
La2GeSiO6	1.698643196	0.988052407	1	0.993188151	1	La	Ge	Si	O	1.36	0.73	0.4	1.4	3	2	4	-2
La2BeTaO6	1.698643196	0.988052407	1	0.993188151	1	La	Be	Ta	O	1.36	0.45	0.68	1.4	3	2	4	-2
Ce2CoSiO6	1.70239236	0.987986778	1	0.982242119	1	Ce	Co	Si	O	1.34	0.745	0.4	1.4	3	2	4	-2
Ce2AlCoO6	1.70239236	0.987986778	1	0.982242119	1	Ce	Al	Co	O	1.34	0.535	0.61	1.4	3	3	3	-2
La2CdSiO6	1.702495192	0.987984972	1	0.940537213	1	La	Cd	Si	O	1.36	0.95	0.4	1.4	3	2	4	-2
La2MnNaO6	1.702495192	0.987984972	1	0.940537213	1	La	Mn	Na	O	1.36	0.33	1.02	1.4	3	5	1	-2
La2BePaO6	1.702495192	0.987984972	1	0.940537213	1	La	Be	Pa	O	1.36	0.45	0.9	1.4	3	2	4	-2
La2CoTiO6	1.702495192	0.987984972	1	0.940537213	1	La	Co	Ti	O	1.36	0.745	0.605	1.4	3	2	4	-2	1
La2CPbO6	1.702495192	0.987984972	1	0.940537213	1	La	C	Pb	O	1.36	0.16	1.19	1.4	3	4	2	-2
La2MgReO6	1.702495192	0.987984972	1	0.940537213	1	La	Mg	Re	O	1.36	0.72	0.63	1.4	3	2	4	-2
La2GeRuO6	1.702495192	0.987984972	1	0.940537213	1	La	Ge	Ru	O	1.36	0.73	0.62	1.4	3	2	4	-2
La2BrSbO6	1.702495192	0.987984972	1	0.940537213	1	La	Br	Sb	O	1.36	0.59	0.76	1.4	3	3	3	-2
La2NiWO6	1.702495192	0.987984972	1	0.940537213	1	La	Ni	W	O	1.36	0.69	0.66	1.4	3	2	4	-2
Ce2AsTaO6	1.702596939	0.987983186	1	0.945108576	1	Ce	As	Ta	O	1.34	0.58	0.72	1.4	3	3	3	-2
Ce2CrSeO6	1.702596939	0.987983186	1	0.945108576	1	Ce	Cr	Se	O	1.34	0.8	0.5	1.4	3	2	4	-2
Ce2AsNbO6	1.702596939	0.987983186	1	0.945108576	1	Ce	As	Nb	O	1.34	0.58	0.72	1.4	3	3	3	-2
Ce2GaRuO6	1.702596939	0.987983186	1	0.945108576	1	Ce	Ga	Ru	O	1.34	0.62	0.68	1.4	3	3	3	-2
Ce2GaIrO6	1.702596939	0.987983186	1	0.945108576	1	Ce	Ga	Ir	O	1.34	0.62	0.68	1.4	3	3	3	-2
Ce2BBiO6	1.702596939	0.987983186	1	0.945108576	1	Ce	B	Bi	O	1.34	0.27	1.03	1.4	3	3	3	-2
Ce2LiVO6	1.702596939	0.987983186	1	0.945108576	1	Ce	Li	V	O	1.34	0.76	0.54	1.4	3	1	5	-2
Ce2LuPO6	1.703459377	0.987968031	1	0.944878118	1	Ce	Lu	P	O	1.34	0.861	0.44	1.4	3	3	3	-2
La2AlBrO6	1.704715842	0.987945917	1	0.994453359	1	La	Al	Br	O	1.36	0.535	0.59	1.4	3	3	3	-2
La2DyPO6	1.704908643	0.98794252	1	0.94008416	1	La	Dy	P	O	1.36	0.912	0.44	1.4	3	3	3	-2
Ce2SiZnO6	1.706872917	0.987907853	1	0.98348862	1	Ce	Si	Zn	O	1.34	0.4	0.74	1.4	3	4	2	-2
Ce2ClNaO6	1.706872917	0.987907853	1	0.98348862	1	Ce	Cl	Na	O	1.34	0.12	1.02	1.4	3	5	1	-2
Ce2LiPO6	1.706872917	0.987907853	1	0.98348862	1	Ce	Li	P	O	1.34	0.76	0.38	1.4	3	1	5	-2
La2CoScO6	1.708609634	0.987877115	1	0.939405399	1	La	Co	Sc	O	1.36	0.61	0.745	1.4	3	3	3	-2
La2MoRhO6	1.708609634	0.987877115	1	0.939405399	1	La	Mo	Rh	O	1.36	0.69	0.665	1.4	3	3	3	-2
La2GeIrO6	1.708609634	0.987877115	1	0.939405399	1	La	Ge	Ir	O	1.36	0.73	0.625	1.4	3	2	4	-2
Ce2BYbO6	1.708746087	0.987874697	1	0.983988106	1	Ce	B	Yb	O	1.34	0.27	0.868	1.4	3	3	3	-2
Ce2PYbO6	1.70980519	0.987855908	1	0.943268053	1	Ce	P	Yb	O	1.34	0.44	0.868	1.4	3	3	3	-2
La2MgSiO6	1.711076357	0.987833317	1	0.995721794	1	La	Mg	Si	O	1.36	0.72	0.4	1.4	3	2	4	-2
La2PRuO6	1.711076357	0.987833317	1	0.995721794	1	La	P	Ru	O	1.36	0.44	0.68	1.4	3	3	3	-2
La2IrPO6	1.711076357	0.987833317	1	0.995721794	1	La	Ir	P	O	1.36	0.68	0.44	1.4	3	3	3	-2
Ce2AmNO6	1.711642815	0.987823236	1	0.984738287	1	Ce	Am	N	O	1.34	0.975	0.16	1.4	3	3	3	-2
Ce2AlNiO6	1.711642815	0.987823236	1	0.984738287	1	Ce	Al	Ni	O	1.34	0.535	0.6	1.4	3	3	3	-2
Ce2BePuO6	1.711717603	0.987821905	1	0.942809042	1	Ce	Be	Pu	O	1.34	0.45	0.86	1.4	3	2	4	-2
Ce2ClHgO6	1.711717603	0.987821905	1	0.942809042	1	Ce	Cl	Hg	O	1.34	0.12	1.19	1.4	3	5	1	-2
Ce2BrTaO6	1.711717603	0.987821905	1	0.942809042	1	Ce	Br	Ta	O	1.34	0.59	0.72	1.4	3	3	3	-2
Ce2BPaO6	1.711717603	0.987821905	1	0.942809042	1	Ce	B	Pa	O	1.34	0.27	1.04	1.4	3	3	3	-2
Ce2CSnO6	1.711717603	0.987821905	1	0.942809042	1	Ce	C	Sn	O	1.34	0.16	1.15	1.4	3	4	2	-2
Ce2BrNbO6	1.711717603	0.987821905	1	0.942809042	1	Ce	Br	Nb	O	1.34	0.59	0.72	1.4	3	3	3	-2
Ce2CuVO6	1.711717603	0.987821905	1	0.942809042	1	Ce	Cu	V	O	1.34	0.77	0.54	1.4	3	1	5	-2
Ce2LiRhO6	1.711717603	0.987821905	1	0.942809042	1	Ce	Li	Rh	O	1.34	0.76	0.55	1.4	3	1	5	-2
Ce2NiRuO6	1.711717603	0.987821905	1	0.942809042	1	Ce	Ni	Ru	O	1.34	0.69	0.62	1.4	3	2	4	-2
Ce2GaMoO6	1.711717603	0.987821905	1	0.942809042	1	Ce	Ga	Mo	O	1.34	0.62	0.69	1.4	3	3	3	-2
La2NSmO6	1.713701499	0.987786526	1	0.996230075	1	La	N	Sm	O	1.36	0.16	0.958	1.4	3	3	3	-2
La2CuReO6	1.714993775	0.987763423	1	0.938276306	1	La	Cu	Re	O	1.36	0.73	0.63	1.4	3	2	4	-2
La2RuZnO6	1.714993775	0.987763423	1	0.938276306	1	La	Ru	Zn	O	1.36	0.62	0.74	1.4	3	4	2	-2	1
La2NiSbO6	1.714993775	0.987763423	1	0.938276306	1	La	Ni	Sb	O	1.36	0.6	0.76	1.4	3	3	3	-2
La2LiSbO6	1.714993775	0.987763423	1	0.938276306	1	La	Li	Sb	O	1.36	0.76	0.6	1.4	3	1	5	-2	1
La2TaVO6	1.714993775	0.987763423	1	0.938276306	1	La	Ta	V	O	1.36	0.72	0.64	1.4	3	3	3	-2
La2SeTiO6	1.714993775	0.987763423	1	0.938276306	1	La	Se	Ti	O	1.36	0.5	0.86	1.4	3	4	2	-2
La2CrScO6	1.714993775	0.987763423	1	0.938276306	1	La	Cr	Sc	O	1.36	0.615	0.745	1.4	3	3	3	-2
La2FeVO6	1.714993775	0.987763423	1	0.938276306	1	La	Fe	V	O	1.36	0.78	0.58	1.4	3	2	4	-2	1
La2IrRuO6	1.714993775	0.987763423	1	0.938276306	1	La	Ir	Ru	O	1.36	0.68	0.68	1.4	3	3	3	-2
La2NbVO6	1.714993775	0.987763423	1	0.938276306	1	La	Nb	V	O	1.36	0.72	0.64	1.4	3	3	3	-2
La2GeReO6	1.714993775	0.987763423	1	0.938276306	1	La	Ge	Re	O	1.36	0.73	0.63	1.4	3	2	4	-2
Ce2BLuO6	1.715667886	0.987751353	1	0.985740311	1	Ce	B	Lu	O	1.34	0.27	0.861	1.4	3	3	3	-2
Ce2IrNiO6	1.716692008	0.987732993	1	0.941663466	1	Ce	Ir	Ni	O	1.34	0.625	0.69	1.4	3	4	2	-2
Ce2GeSiO6	1.716703287	0.987732791	1	0.985991135	1	Ce	Ge	Si	O	1.34	0.73	0.4	1.4	3	2	4	-2
Ce2MoPO6	1.716703287	0.987732791	1	0.985991135	1	Ce	Mo	P	O	1.34	0.69	0.44	1.4	3	3	3	-2
Ce2CuSiO6	1.716703287	0.987732791	1	0.985991135	1	Ce	Cu	Si	O	1.34	0.73	0.4	1.4	3	2	4	-2
Ce2BeTaO6	1.716703287	0.987732791	1	0.985991135	1	Ce	Be	Ta	O	1.34	0.45	0.68	1.4	3	2	4	-2
Ce2BeNbO6	1.716703287	0.987732791	1	0.985991135	1	Ce	Be	Nb	O	1.34	0.45	0.68	1.4	3	2	4	-2
La2CoSO6	1.717726235	0.987714422	1	0.996993469	1	La	Co	S	O	1.36	0.745	0.37	1.4	3	2	4	-2
La2AlAsO6	1.717726235	0.987714422	1	0.996993469	1	La	Al	As	O	1.36	0.535	0.58	1.4	3	3	3	-2
La2MnTaO6	1.72164823	0.987643733	1	0.937149924	1	La	Mn	Ta	O	1.36	0.645	0.72	1.4	3	3	3	-2
La2MnNbO6	1.72164823	0.987643733	1	0.937149924	1	La	Mn	Nb	O	1.36	0.645	0.72	1.4	3	3	3	-2
La2IrZnO6	1.72164823	0.987643733	1	0.937149924	1	La	Ir	Zn	O	1.36	0.625	0.74	1.4	3	4	2	-2	1
La2GaScO6	1.72164823	0.987643733	1	0.937149924	1	La	Ga	Sc	O	1.36	0.62	0.745	1.4	3	3	3	-2
La2CoRuO6	1.72164823	0.987643733	1	0.937149924	1	La	Co	Ru	O	1.36	0.745	0.62	1.4	3	2	4	-2	1
Ce2MgRhO6	1.721942993	0.987638403	1	0.94052067	1	Ce	Mg	Rh	O	1.34	0.72	0.6	1.4	3	2	4	-2
Ce2CdSO6	1.721942993	0.987638403	1	0.94052067	1	Ce	Cd	S	O	1.34	0.95	0.37	1.4	3	2	4	-2
Ce2CuRhO6	1.721942993	0.987638403	1	0.94052067	1	Ce	Cu	Rh	O	1.34	0.77	0.55	1.4	3	1	5	-2
Ce2PTmO6	1.721942993	0.987638403	1	0.94052067	1	Ce	P	Tm	O	1.34	0.44	0.88	1.4	3	3	3	-2
Ce2NiReO6	1.721942993	0.987638403	1	0.94052067	1	Ce	Ni	Re	O	1.34	0.69	0.63	1.4	3	2	4	-2
Ce2HgNO6	1.721942993	0.987638403	1	0.94052067	1	Ce	Hg	N	O	1.34	1.19	0.13	1.4	3	1	5	-2
Ce2AlBrO6	1.722055622	0.987636366	1	0.987247175	1	Ce	Al	Br	O	1.34	0.535	0.59	1.4	3	3	3	-2
La2CCdO6	1.724667026	0.987589033	1	0.998268397	1	La	C	Cd	O	1.36	0.16	0.95	1.4	3	4	2	-2
La2SZnO6	1.724667026	0.987589033	1	0.998268397	1	La	S	Zn	O	1.36	0.37	0.74	1.4	3	4	2	-2
La2BeWO6	1.724667026	0.987589033	1	0.998268397	1	La	Be	W	O	1.36	0.45	0.66	1.4	3	2	4	-2
La2PTiO6	1.724667026	0.987589033	1	0.998268397	1	La	P	Ti	O	1.36	0.44	0.67	1.4	3	3	3	-2
Ce2AsScO6	1.727471012	0.987538	1	0.939380645	1	Ce	As	Sc	O	1.34	0.58	0.745	1.4	3	3	3	-2
Ce2LiRuO6	1.727471012	0.987538	1	0.939380645	1	Ce	Li	Ru	O	1.34	0.76	0.565	1.4	3	1	5	-2
Ce2PRuO6	1.72770116	0.987533802	1	0.988506419	1	Ce	P	Ru	O	1.34	0.44	0.68	1.4	3	3	3	-2
Ce2MgSiO6	1.72770116	0.987533802	1	0.988506419	1	Ce	Mg	Si	O	1.34	0.72	0.4	1.4	3	2	4	-2
Ce2IrPO6	1.72770116	0.987533802	1	0.988506419	1	Ce	Ir	P	O	1.34	0.68	0.44	1.4	3	3	3	-2
La2MoRuO6	1.72857366	0.987517872	1	0.936026243	1	La	Mo	Ru	O	1.36	0.69	0.68	1.4	3	3	3	-2
La2MgMoO6	1.72857366	0.987517872	1	0.936026243	1	La	Mg	Mo	O	1.36	0.72	0.65	1.4	3	2	4	-2
La2CoSbO6	1.72857366	0.987517872	1	0.936026243	1	La	Co	Sb	O	1.36	0.61	0.76	1.4	3	3	3	-2
La2CoIrO6	1.72857366	0.987517872	1	0.936026243	1	La	Co	Ir	O	1.36	0.745	0.625	1.4	3	2	4	-2	1
La2LiMoO6	1.72857366	0.987517872	1	0.936026243	1	La	Li	Mo	O	1.36	0.76	0.61	1.4	3	1	5	-2	1
La2CaSO6	1.72857366	0.987517872	1	0.936026243	1	La	Ca	S	O	1.36	1	0.37	1.4	3	2	4	-2
La2IrMoO6	1.72857366	0.987517872	1	0.936026243	1	La	Ir	Mo	O	1.36	0.68	0.69	1.4	3	3	3	-2
La2NiTaO6	1.72857366	0.987517872	1	0.936026243	1	La	Ni	Ta	O	1.36	0.69	0.68	1.4	3	2	4	-2
La2ReZnO6	1.72857366	0.987517872	1	0.936026243	1	La	Re	Zn	O	1.36	0.63	0.74	1.4	3	4	2	-2
La2NbNiO6	1.72857366	0.987517872	1	0.936026243	1	La	Nb	Ni	O	1.36	0.68	0.69	1.4	3	4	2	-2
La2AmCO6	1.72857366	0.987517872	1	0.936026243	1	La	Am	C	O	1.36	1.21	0.16	1.4	3	2	4	-2
La2EuNO6	1.728971804	0.987510596	1	0.99903492	1	La	Eu	N	O	1.36	0.947	0.16	1.4	3	3	3	-2
Ce2NSmO6	1.730041784	0.987491019	1	0.989011016	1	Ce	N	Sm	O	1.34	0.16	0.958	1.4	3	3	3	-2
La2PRhO6	1.731900334	0.987456939	1	0.99954659	1	La	P	Rh	O	1.36	0.44	0.665	1.4	3	3	3	-2
Ce2CEuO6	1.733276563	0.987431641	1	0.93824338	1	Ce	C	Eu	O	1.34	0.16	1.17	1.4	3	4	2	-2
Ce2ErPO6	1.733276563	0.987431641	1	0.93824338	1	Ce	Er	P	O	1.34	0.89	0.44	1.4	3	3	3	-2
Ce2MnSeO6	1.733276563	0.987431641	1	0.93824338	1	Ce	Mn	Se	O	1.34	0.83	0.5	1.4	3	2	4	-2
Ce2GeRhO6	1.733276563	0.987431641	1	0.93824338	1	Ce	Ge	Rh	O	1.34	0.73	0.6	1.4	3	2	4	-2
Ce2IrLiO6	1.733276563	0.987431641	1	0.93824338	1	Ce	Ir	Li	O	1.34	0.57	0.76	1.4	3	5	1	-2
Ce2BrNaO6	1.733276563	0.987431641	1	0.93824338	1	Ce	Br	Na	O	1.34	0.31	1.02	1.4	3	5	1	-2
Ce2CoSO6	1.733641299	0.987424927	1	0.989768879	1	Ce	Co	S	O	1.34	0.745	0.37	1.4	3	2	4	-2
Ce2AlAsO6	1.733641299	0.987424927	1	0.989768879	1	Ce	Al	As	O	1.34	0.535	0.58	1.4	3	3	3	-2
La2CrSbO6	1.735770766	0.987385656	1	0.934905253	1	La	Cr	Sb	O	1.36	0.615	0.76	1.4	3	3	3	-2
La2CoReO6	1.735770766	0.987385656	1	0.934905253	1	La	Co	Re	O	1.36	0.745	0.63	1.4	3	2	4	-2
Ce2BrScO6	1.739360191	0.987319171	1	0.937108866	1	Ce	Br	Sc	O	1.34	0.59	0.745	1.4	3	3	3	-2
Ce2AlInO6	1.739360191	0.987319171	1	0.937108866	1	Ce	Al	In	O	1.34	0.535	0.8	1.4	3	3	3	-2
Ce2CrNbO6	1.739360191	0.987319171	1	0.937108866	1	Ce	Cr	Nb	O	1.34	0.615	0.72	1.4	3	3	3	-2
Ce2CrTaO6	1.739360191	0.987319171	1	0.937108866	1	Ce	Cr	Ta	O	1.34	0.615	0.72	1.4	3	3	3	-2
Ce2CuRuO6	1.739360191	0.987319171	1	0.937108866	1	Ce	Cu	Ru	O	1.34	0.77	0.565	1.4	3	1	5	-2
La2CuSO6	1.739427819	0.987317915	1	1.00082806	1	La	Cu	S	O	1.36	0.73	0.37	1.4	3	2	4	-2
La2CuMnO6	1.739427819	0.987317915	1	1.00082806	1	La	Cu	Mn	O	1.36	0.77	0.33	1.4	3	1	5	-2	1
La2GeSO6	1.739427819	0.987317915	1	1.00082806	1	La	Ge	S	O	1.36	0.73	0.37	1.4	3	2	4	-2
La2BeMoO6	1.739427819	0.987317915	1	1.00082806	1	La	Be	Mo	O	1.36	0.45	0.65	1.4	3	2	4	-2
Ce2SZnO6	1.73987749	0.987309559	1	0.991034568	1	Ce	S	Zn	O	1.34	0.37	0.74	1.4	3	4	2	-2
Ce2CCdO6	1.73987749	0.987309559	1	0.991034568	1	Ce	C	Cd	O	1.34	0.16	0.95	1.4	3	4	2	-2
Ce2PTiO6	1.73987749	0.987309559	1	0.991034568	1	Ce	P	Ti	O	1.34	0.44	0.67	1.4	3	3	3	-2
Ce2BeWO6	1.73987749	0.987309559	1	0.991034568	1	Ce	Be	W	O	1.34	0.45	0.66	1.4	3	2	4	-2
Am2BeTiO6	1.740173165	0.987304062	1	0.808613594	-1	Am	Be	Ti	O	0.95	0.45	0.86	1.4	4	2	2	-2
Te2AsLiO6	1.740248031	0.98730267	1	0.809586025	-1	Te	As	Li	O	0.97	0.58	0.76	1.4	4	3	1	-2
Pb2AlLiO6	1.740370543	0.987300391	1	0.808122036	-1	Pb	Al	Li	O	0.94	0.535	0.76	1.4	4	3	1	-2
La2CSmO6	1.743240294	0.987246891	1	0.933786945	1	La	C	Sm	O	1.36	0.16	1.22	1.4	3	4	2	-2
La2GeMoO6	1.743240294	0.987246891	1	0.933786945	1	La	Ge	Mo	O	1.36	0.73	0.65	1.4	3	2	4	-2
La2AsInO6	1.743240294	0.987246891	1	0.933786945	1	La	As	In	O	1.36	0.58	0.8	1.4	3	3	3	-2
La2MgWO6	1.743240294	0.987246891	1	0.933786945	1	La	Mg	W	O	1.36	0.72	0.66	1.4	3	2	4	-2
La2LiWO6	1.743240294	0.987246891	1	0.933786945	1	La	Li	W	O	1.36	0.76	0.62	1.4	3	1	5	-2
La2CuMoO6	1.743240294	0.987246891	1	0.933786945	1	La	Cu	Mo	O	1.36	0.77	0.61	1.4	3	1	5	-2
La2FeRhO6	1.743240294	0.987246891	1	0.933786945	1	La	Fe	Rh	O	1.36	0.78	0.6	1.4	3	2	4	-2	1
La2GaSbO6	1.743240294	0.987246891	1	0.933786945	1	La	Ga	Sb	O	1.36	0.62	0.76	1.4	3	3	3	-2
Ce2EuNO6	1.743761935	0.987237141	1	0.991795536	1	Ce	Eu	N	O	1.34	0.947	0.16	1.4	3	3	3	-2
Ce2MgRuO6	1.745722484	0.987200426	1	0.935977092	1	Ce	Mg	Ru	O	1.34	0.72	0.62	1.4	3	2	4	-2
Ce2CSrO6	1.745722484	0.987200426	1	0.935977092	1	Ce	C	Sr	O	1.34	0.16	1.18	1.4	3	4	2	-2
Ce2PYO6	1.745722484	0.987200426	1	0.935977092	1	Ce	P	Y	O	1.34	0.44	0.9	1.4	3	3	3	-2
Ce2BeUO6	1.745722484	0.987200426	1	0.935977092	1	Ce	Be	U	O	1.34	0.45	0.89	1.4	3	2	4	-2
Ce2CuIrO6	1.745722484	0.987200426	1	0.935977092	1	Ce	Cu	Ir	O	1.34	0.77	0.57	1.4	3	1	5	-2
Ce2MoNiO6	1.745722484	0.987200426	1	0.935977092	1	Ce	Mo	Ni	O	1.34	0.65	0.69	1.4	3	4	2	-2
Ce2AsSbO6	1.745722484	0.987200426	1	0.935977092	1	Ce	As	Sb	O	1.34	0.58	0.76	1.4	3	3	3	-2
Ce2GaNbO6	1.745722484	0.987200426	1	0.935977092	1	Ce	Ga	Nb	O	1.34	0.62	0.72	1.4	3	3	3	-2
Ce2GaTaO6	1.745722484	0.987200426	1	0.935977092	1	Ce	Ga	Ta	O	1.34	0.62	0.72	1.4	3	3	3	-2
Ce2LiReO6	1.745722484	0.987200426	1	0.935977092	1	Ce	Li	Re	O	1.34	0.76	0.58	1.4	3	1	5	-2
Ce2RhZnO6	1.745722484	0.987200426	1	0.935977092	1	Ce	Rh	Zn	O	1.34	0.6	0.74	1.4	3	4	2	-2
Ce2PRhO6	1.746411242	0.987187502	1	0.992303498	1	Ce	P	Rh	O	1.34	0.44	0.665	1.4	3	3	3	-2
Ce2HoPO6	1.747028438	0.987175909	1	0.935751065	1	Ce	Ho	P	O	1.34	0.901	0.44	1.4	3	3	3	-2
La2ScVO6	1.750983033	0.987101368	1	0.93267131	1	La	Sc	V	O	1.36	0.745	0.64	1.4	3	3	3	-2
La2RhTaO6	1.750983033	0.987101368	1	0.93267131	1	La	Rh	Ta	O	1.36	0.665	0.72	1.4	3	3	3	-2
La2NbRhO6	1.750983033	0.987101368	1	0.93267131	1	La	Nb	Rh	O	1.36	0.72	0.665	1.4	3	3	3	-2
La2FeTiO6	1.750983033	0.987101368	1	0.93267131	1	La	Fe	Ti	O	1.36	0.78	0.605	1.4	3	2	4	-2	1
Ce2IrMgO6	1.752364077	0.987075231	1	0.934848048	1	Ce	Ir	Mg	O	1.34	0.625	0.72	1.4	3	4	2	-2
Ce2CoRhO6	1.752364077	0.987075231	1	0.934848048	1	Ce	Co	Rh	O	1.34	0.745	0.6	1.4	3	2	4	-2
Ce2IrRhO6	1.752364077	0.987075231	1	0.934848048	1	Ce	Ir	Rh	O	1.34	0.68	0.665	1.4	3	3	3	-2
Ce2NiScO6	1.752364077	0.987075231	1	0.934848048	1	Ce	Ni	Sc	O	1.34	0.6	0.745	1.4	3	3	3	-2
Ce2RhRuO6	1.752364077	0.987075231	1	0.934848048	1	Ce	Rh	Ru	O	1.34	0.665	0.68	1.4	3	3	3	-2
Ce2CuSO6	1.753244121	0.987058546	1	0.993575682	1	Ce	Cu	S	O	1.34	0.73	0.37	1.4	3	2	4	-2
Ce2BeMoO6	1.753244121	0.987058546	1	0.993575682	1	Ce	Be	Mo	O	1.34	0.45	0.65	1.4	3	2	4	-2
Ce2CuMnO6	1.753244121	0.987058546	1	0.993575682	1	Ce	Cu	Mn	O	1.34	0.77	0.33	1.4	3	1	5	-2
Ce2GeSO6	1.753244121	0.987058546	1	0.993575682	1	Ce	Ge	S	O	1.34	0.73	0.37	1.4	3	2	4	-2
La2EuPO6	1.754156813	0.987041219	1	0.932225802	1	La	Eu	P	O	1.36	0.947	0.44	1.4	3	3	3	-2
La2NiSiO6	1.755372246	0.987018106	1	1.003400882	1	La	Ni	Si	O	1.36	0.69	0.4	1.4	3	2	4	-2
La2MgSO6	1.755372246	0.987018106	1	1.003400882	1	La	Mg	S	O	1.36	0.72	0.37	1.4	3	2	4	-2
La2LiMnO6	1.755372246	0.987018106	1	1.003400882	1	La	Li	Mn	O	1.36	0.76	0.33	1.4	3	1	5	-2
La2MnScO6	1.758999816	0.986948869	1	0.931558337	1	La	Mn	Sc	O	1.36	0.645	0.745	1.4	3	3	3	-2	1
La2CuWO6	1.758999816	0.986948869	1	0.931558337	1	La	Cu	W	O	1.36	0.77	0.62	1.4	3	1	5	-2
La2SYbO6	1.758999816	0.986948869	1	0.931558337	1	La	S	Yb	O	1.36	0.37	1.02	1.4	3	4	2	-2
La2FeScO6	1.758999816	0.986948869	1	0.931558337	1	La	Fe	Sc	O	1.36	0.645	0.745	1.4	3	3	3	-2
La2HgSO6	1.758999816	0.986948869	1	0.931558337	1	La	Hg	S	O	1.36	1.02	0.37	1.4	3	2	4	-2
La2MoZnO6	1.758999816	0.986948869	1	0.931558337	1	La	Mo	Zn	O	1.36	0.65	0.74	1.4	3	4	2	-2
La2RhVO6	1.758999816	0.986948869	1	0.931558337	1	La	Rh	V	O	1.36	0.6	0.79	1.4	3	4	2	-2
La2NbTiO6	1.758999816	0.986948869	1	0.931558337	1	La	Nb	Ti	O	1.36	0.72	0.67	1.4	3	3	3	-2
La2TaTiO6	1.758999816	0.986948869	1	0.931558337	1	La	Ta	Ti	O	1.36	0.72	0.67	1.4	3	3	3	-2
La2GeWO6	1.758999816	0.986948869	1	0.931558337	1	La	Ge	W	O	1.36	0.73	0.66	1.4	3	2	4	-2
La2BeThO6	1.758999816	0.986948869	1	0.931558337	1	La	Be	Th	O	1.36	0.45	0.94	1.4	3	2	4	-2
La2BrInO6	1.758999816	0.986948869	1	0.931558337	1	La	Br	In	O	1.36	0.59	0.8	1.4	3	3	3	-2
Ce2BrSbO6	1.759285651	0.986943397	1	0.933721726	1	Ce	Br	Sb	O	1.34	0.59	0.76	1.4	3	3	3	-2
Ce2CPbO6	1.759285651	0.986943397	1	0.933721726	1	Ce	C	Pb	O	1.34	0.16	1.19	1.4	3	4	2	-2
Ce2MgReO6	1.759285651	0.986943397	1	0.933721726	1	Ce	Mg	Re	O	1.34	0.72	0.63	1.4	3	2	4	-2
Ce2CdSiO6	1.759285651	0.986943397	1	0.933721726	1	Ce	Cd	Si	O	1.34	0.95	0.4	1.4	3	2	4	-2
Ce2MnNaO6	1.759285651	0.986943397	1	0.933721726	1	Ce	Mn	Na	O	1.34	0.33	1.02	1.4	3	5	1	-2
Ce2GeRuO6	1.759285651	0.986943397	1	0.933721726	1	Ce	Ge	Ru	O	1.34	0.73	0.62	1.4	3	2	4	-2
Ce2NiWO6	1.759285651	0.986943397	1	0.933721726	1	Ce	Ni	W	O	1.34	0.69	0.66	1.4	3	2	4	-2
Ce2BePaO6	1.759285651	0.986943397	1	0.933721726	1	Ce	Be	Pa	O	1.34	0.45	0.9	1.4	3	2	4	-2
Ce2DyPO6	1.762132835	0.986888761	1	0.933271956	1	Ce	Dy	P	O	1.34	0.912	0.44	1.4	3	3	3	-2
La2MnPO6	1.763792796	0.986856797	1	1.004692261	1	La	Mn	P	O	1.36	0.645	0.44	1.4	3	3	3	-2
La2FePO6	1.763792796	0.986856797	1	1.004692261	1	La	Fe	P	O	1.36	0.645	0.44	1.4	3	3	3	-2
Ce2GeIrO6	1.76648793	0.986804727	1	0.932598113	1	Ce	Ge	Ir	O	1.34	0.73	0.625	1.4	3	2	4	-2
Ce2MoRhO6	1.76648793	0.986804727	1	0.932598113	1	Ce	Mo	Rh	O	1.34	0.69	0.665	1.4	3	3	3	-2
Ce2CoScO6	1.76648793	0.986804727	1	0.932598113	1	Ce	Co	Sc	O	1.34	0.61	0.745	1.4	3	3	3	-2
La2CoMoO6	1.767291519	0.98678916	1	0.930448017	1	La	Co	Mo	O	1.36	0.745	0.65	1.4	3	2	4	-2
Ce2LiMnO6	1.767813811	0.986779032	1	0.996129861	1	Ce	Li	Mn	O	1.34	0.76	0.33	1.4	3	1	5	-2
Ce2MgSO6	1.767813811	0.986779032	1	0.996129861	1	Ce	Mg	S	O	1.34	0.72	0.37	1.4	3	2	4	-2
Ce2NiSiO6	1.767813811	0.986779032	1	0.996129861	1	Ce	Ni	Si	O	1.34	0.69	0.4	1.4	3	2	4	-2
La2AlLuO6	1.76898293	0.986756332	1	0.930226271	1	La	Al	Lu	O	1.36	0.535	0.861	1.4	3	3	3	-2
La2PSmO6	1.772398884	0.986689772	1	0.929783095	1	La	P	Sm	O	1.36	0.44	0.958	1.4	3	3	3	-2
La2BrCuO6	1.772514741	0.986687509	1	1.005986967	1	La	Br	Cu	O	1.36	0.31	0.77	1.4	3	5	1	-2
La2PVO6	1.772514741	0.986687509	1	1.005986967	1	La	P	V	O	1.36	0.44	0.64	1.4	3	3	3	-2
La2BeReO6	1.772514741	0.986687509	1	1.005986967	1	La	Be	Re	O	1.36	0.45	0.63	1.4	3	2	4	-2
Ce2TaVO6	1.773971687	0.986659009	1	0.931477202	1	Ce	Ta	V	O	1.34	0.72	0.64	1.4	3	3	3	-2
Ce2CrScO6	1.773971687	0.986659009	1	0.931477202	1	Ce	Cr	Sc	O	1.34	0.615	0.745	1.4	3	3	3	-2
Ce2NiSbO6	1.773971687	0.986659009	1	0.931477202	1	Ce	Ni	Sb	O	1.34	0.6	0.76	1.4	3	3	3	-2
Ce2GeReO6	1.773971687	0.986659009	1	0.931477202	1	Ce	Ge	Re	O	1.34	0.73	0.63	1.4	3	2	4	-2
Ce2NbVO6	1.773971687	0.986659009	1	0.931477202	1	Ce	Nb	V	O	1.34	0.72	0.64	1.4	3	3	3	-2
Ce2SeTiO6	1.773971687	0.986659009	1	0.931477202	1	Ce	Se	Ti	O	1.34	0.5	0.86	1.4	3	4	2	-2
Ce2CuReO6	1.773971687	0.986659009	1	0.931477202	1	Ce	Cu	Re	O	1.34	0.73	0.63	1.4	3	2	4	-2
Ce2IrRuO6	1.773971687	0.986659009	1	0.931477202	1	Ce	Ir	Ru	O	1.34	0.68	0.68	1.4	3	3	3	-2
Ce2LiSbO6	1.773971687	0.986659009	1	0.931477202	1	Ce	Li	Sb	O	1.34	0.76	0.6	1.4	3	1	5	-2
Ce2RuZnO6	1.773971687	0.986659009	1	0.931477202	1	Ce	Ru	Zn	O	1.34	0.62	0.74	1.4	3	4	2	-2
Ce2FePO6	1.775554047	0.986627984	1	0.997411882	1	Ce	Fe	P	O	1.34	0.645	0.44	1.4	3	3	3	-2
Ce2MnPO6	1.775554047	0.986627984	1	0.997411882	1	Ce	Mn	P	O	1.34	0.645	0.44	1.4	3	3	3	-2
La2CrRhO6	1.775859063	0.986621995	1	0.929340341	1	La	Cr	Rh	O	1.36	0.8	0.6	1.4	3	2	4	-2	1
La2MgNbO6	1.775859063	0.986621995	1	0.929340341	1	La	Mg	Nb	O	1.36	0.72	0.68	1.4	3	2	4	-2
La2NaPO6	1.775859063	0.986621995	1	0.929340341	1	La	Na	P	O	1.36	1.02	0.38	1.4	3	1	5	-2
La2IrTaO6	1.775859063	0.986621995	1	0.929340341	1	La	Ir	Ta	O	1.36	0.68	0.72	1.4	3	3	3	-2
La2LiNbO6	1.775859063	0.986621995	1	0.929340341	1	La	Li	Nb	O	1.36	0.76	0.64	1.4	3	1	5	-2	1
La2LiTaO6	1.775859063	0.986621995	1	0.929340341	1	La	Li	Ta	O	1.36	0.76	0.64	1.4	3	1	5	-2
La2FeRuO6	1.775859063	0.986621995	1	0.929340341	1	La	Fe	Ru	O	1.36	0.78	0.62	1.4	3	2	4	-2	1
La2WZnO6	1.775859063	0.986621995	1	0.929340341	1	La	W	Zn	O	1.36	0.66	0.74	1.4	3	4	2	-2
La2MgTaO6	1.775859063	0.986621995	1	0.929340341	1	La	Mg	Ta	O	1.36	0.72	0.68	1.4	3	2	4	-2
La2HfNiO6	1.775859063	0.986621995	1	0.929340341	1	La	Hf	Ni	O	1.36	0.71	0.69	1.4	3	4	2	-2
La2STmO6	1.775859063	0.986621995	1	0.929340341	1	La	S	Tm	O	1.36	0.37	1.03	1.4	3	4	2	-2
La2NbRuO6	1.775859063	0.986621995	1	0.929340341	1	La	Nb	Ru	O	1.36	0.72	0.68	1.4	3	3	3	-2
La2SbVO6	1.775859063	0.986621995	1	0.929340341	1	La	Sb	V	O	1.36	0.76	0.64	1.4	3	3	3	-2
La2IrNbO6	1.775859063	0.986621995	1	0.929340341	1	La	Ir	Nb	O	1.36	0.68	0.72	1.4	3	3	3	-2
La2InNiO6	1.775859063	0.986621995	1	0.929340341	1	La	In	Ni	O	1.36	0.8	0.6	1.4	3	3	3	-2
La2RuTaO6	1.775859063	0.986621995	1	0.929340341	1	La	Ru	Ta	O	1.36	0.68	0.72	1.4	3	3	3	-2
La2CaSiO6	1.775859063	0.986621995	1	0.929340341	1	La	Ca	Si	O	1.36	1	0.4	1.4	3	2	4	-2
La2CuLuO6	1.777605757	0.986587645	1	0.929119122	1	La	Cu	Lu	O	1.36	0.54	0.861	1.4	3	3	3	-2
La2AlYbO6	1.781132394	0.986518009	1	0.928677	1	La	Al	Yb	O	1.36	0.535	0.868	1.4	3	3	3	-2
La2BeIrO6	1.781540035	0.986509936	1	1.007285015	1	La	Be	Ir	O	1.36	0.45	0.625	1.4	3	2	4	-2
La2AlCuO6	1.781540035	0.986509936	1	1.007285015	1	La	Al	Cu	O	1.36	0.535	0.54	1.4	3	3	3	-2
Ce2MnTaO6	1.78173774	0.986506018	1	0.930358982	1	Ce	Mn	Ta	O	1.34	0.645	0.72	1.4	3	3	3	-2
Ce2IrZnO6	1.78173774	0.986506018	1	0.930358982	1	Ce	Ir	Zn	O	1.34	0.625	0.74	1.4	3	4	2	-2
Ce2CoRuO6	1.78173774	0.986506018	1	0.930358982	1	Ce	Co	Ru	O	1.34	0.745	0.62	1.4	3	2	4	-2
Ce2MnNbO6	1.78173774	0.986506018	1	0.930358982	1	Ce	Mn	Nb	O	1.34	0.645	0.72	1.4	3	3	3	-2
Ce2GaScO6	1.78173774	0.986506018	1	0.930358982	1	Ce	Ga	Sc	O	1.34	0.62	0.745	1.4	3	3	3	-2
Ce2BeReO6	1.78360026	0.986469055	1	0.998697206	1	Ce	Be	Re	O	1.34	0.45	0.63	1.4	3	2	4	-2
Ce2PVO6	1.78360026	0.986469055	1	0.998697206	1	Ce	P	V	O	1.34	0.44	0.64	1.4	3	3	3	-2
Ce2BrCuO6	1.78360026	0.986469055	1	0.998697206	1	Ce	Br	Cu	O	1.34	0.31	0.77	1.4	3	5	1	-2
La2FeSbO6	1.784703414	0.986447113	1	0.928235299	1	La	Fe	Sb	O	1.36	0.645	0.76	1.4	3	3	3	-2
La2FeIrO6	1.784703414	0.986447113	1	0.928235299	1	La	Fe	Ir	O	1.36	0.78	0.625	1.4	3	2	4	-2	1
La2CoWO6	1.784703414	0.986447113	1	0.928235299	1	La	Co	W	O	1.36	0.745	0.66	1.4	3	2	4	-2
La2MnSbO6	1.784703414	0.986447113	1	0.928235299	1	La	Mn	Sb	O	1.36	0.645	0.76	1.4	3	3	3	-2
La2DyNO6	1.787101654	0.986399281	1	1.008065453	1	La	Dy	N	O	1.36	0.912	0.16	1.4	3	3	3	-2
Ce2CoSbO6	1.789786953	0.986345516	1	0.929243444	1	Ce	Co	Sb	O	1.34	0.61	0.76	1.4	3	3	3	-2
Ce2NbNiO6	1.789786953	0.986345516	1	0.929243444	1	Ce	Nb	Ni	O	1.34	0.68	0.69	1.4	3	4	2	-2
Ce2ReZnO6	1.789786953	0.986345516	1	0.929243444	1	Ce	Re	Zn	O	1.34	0.63	0.74	1.4	3	4	2	-2
Ce2AmCO6	1.789786953	0.986345516	1	0.929243444	1	Ce	Am	C	O	1.34	1.21	0.16	1.4	3	2	4	-2
Ce2NiTaO6	1.789786953	0.986345516	1	0.929243444	1	Ce	Ni	Ta	O	1.34	0.69	0.68	1.4	3	2	4	-2
Ce2MgMoO6	1.789786953	0.986345516	1	0.929243444	1	Ce	Mg	Mo	O	1.34	0.72	0.65	1.4	3	2	4	-2
Ce2CoIrO6	1.789786953	0.986345516	1	0.929243444	1	Ce	Co	Ir	O	1.34	0.745	0.625	1.4	3	2	4	-2
Ce2CaSO6	1.789786953	0.986345516	1	0.929243444	1	Ce	Ca	S	O	1.34	1	0.37	1.4	3	2	4	-2
Ce2IrMoO6	1.789786953	0.986345516	1	0.929243444	1	Ce	Ir	Mo	O	1.34	0.68	0.69	1.4	3	3	3	-2
Ce2LiMoO6	1.789786953	0.986345516	1	0.929243444	1	Ce	Li	Mo	O	1.34	0.76	0.61	1.4	3	1	5	-2
Ce2MoRuO6	1.789786953	0.986345516	1	0.929243444	1	Ce	Mo	Ru	O	1.34	0.69	0.68	1.4	3	3	3	-2
Ce2CuSbO6	1.789786953	0.986345516	1	0.929243444	1	Ce	Cu	Sb	O	1.34	0.77	0.6	1.4	3	1	5	-2
La2CuYbO6	1.790143311	0.986338364	1	0.927573534	1	La	Cu	Yb	O	1.36	0.54	0.868	1.4	3	3	3	-2
La2BInO6	1.790870692	0.986323754	1	1.008586417	1	La	B	In	O	1.36	0.27	0.8	1.4	3	3	3	-2
La2BeRuO6	1.790870692	0.986323754	1	1.008586417	1	La	Be	Ru	O	1.36	0.45	0.62	1.4	3	2	4	-2
La2BrLiO6	1.790870692	0.986323754	1	1.008586417	1	La	Br	Li	O	1.36	0.31	0.76	1.4	3	5	1	-2
Ce2BeIrO6	1.791954314	0.986301959	1	0.999985848	1	Ce	Be	Ir	O	1.34	0.45	0.625	1.4	3	2	4	-2
La2MoTaO6	1.793825583	0.986264236	1	0.927132882	1	La	Mo	Ta	O	1.36	0.69	0.72	1.4	3	3	3	-2
La2GeTaO6	1.793825583	0.986264236	1	0.927132882	1	La	Ge	Ta	O	1.36	0.73	0.68	1.4	3	2	4	-2
La2CuNbO6	1.793825583	0.986264236	1	0.927132882	1	La	Cu	Nb	O	1.36	0.77	0.64	1.4	3	1	5	-2
La2FeReO6	1.793825583	0.986264236	1	0.927132882	1	La	Fe	Re	O	1.36	0.78	0.63	1.4	3	2	4	-2
La2MgSnO6	1.793825583	0.986264236	1	0.927132882	1	La	Mg	Sn	O	1.36	0.72	0.69	1.4	3	2	4	-2	1
La2NiZrO6	1.793825583	0.986264236	1	0.927132882	1	La	Ni	Zr	O	1.36	0.69	0.72	1.4	3	2	4	-2	1
La2CoInO6	1.793825583	0.986264236	1	0.927132882	1	La	Co	In	O	1.36	0.61	0.8	1.4	3	3	3	-2
La2MoNbO6	1.793825583	0.986264236	1	0.927132882	1	La	Mo	Nb	O	1.36	0.69	0.72	1.4	3	3	3	-2
La2RuVO6	1.793825583	0.986264236	1	0.927132882	1	La	Ru	V	O	1.36	0.62	0.79	1.4	3	4	2	-2
La2GeNbO6	1.793825583	0.986264236	1	0.927132882	1	La	Ge	Nb	O	1.36	0.73	0.68	1.4	3	2	4	-2
La2RhScO6	1.793825583	0.986264236	1	0.927132882	1	La	Rh	Sc	O	1.36	0.665	0.745	1.4	3	3	3	-2
La2CuTaO6	1.793825583	0.986264236	1	0.927132882	1	La	Cu	Ta	O	1.36	0.77	0.64	1.4	3	1	5	-2
Nd2BeZrO6	1.795063577	0.986239219	1	0.95112096	1	Nd	Be	Zr	O	1.27	0.45	0.72	1.4	3	2	4	-2
Nd2BYO6	1.795063577	0.986239219	1	0.95112096	1	Nd	B	Y	O	1.27	0.27	0.9	1.4	3	3	3	-2
Nd2BHoO6	1.795107284	0.986238335	1	0.950881443	1	Nd	B	Ho	O	1.27	0.27	0.901	1.4	3	3	3	-2
Nd2CCaO6	1.795311662	0.986234201	1	0.953522781	1	Nd	C	Ca	O	1.27	0.16	1	1.4	3	4	2	-2
Nd2BErO6	1.795311662	0.986234201	1	0.953522781	1	Nd	B	Er	O	1.27	0.27	0.89	1.4	3	3	3	-2
Nd2CuGaO6	1.795311662	0.986234201	1	0.953522781	1	Nd	Cu	Ga	O	1.27	0.54	0.62	1.4	3	3	3	-2
Nd2BeHfO6	1.795311662	0.986234201	1	0.953522781	1	Nd	Be	Hf	O	1.27	0.45	0.71	1.4	3	2	4	-2
Nd2BTlO6	1.795903607	0.986222218	1	0.954728246	1	Nd	B	Tl	O	1.27	0.27	0.885	1.4	3	3	3	-2
Nd2AlGaO6	1.795903607	0.986222218	1	0.954728246	1	Nd	Al	Ga	O	1.27	0.535	0.62	1.4	3	3	3	-2
Nd2AlFeO6	1.79606029	0.986219044	1	0.948731209	1	Nd	Al	Fe	O	1.27	0.535	0.645	1.4	3	3	3	-2
Nd2CYbO6	1.79606029	0.986219044	1	0.948731209	1	Nd	C	Yb	O	1.27	0.16	1.02	1.4	3	4	2	-2
Nd2CHgO6	1.79606029	0.986219044	1	0.948731209	1	Nd	C	Hg	O	1.27	0.16	1.02	1.4	3	4	2	-2
Nd2BDyO6	1.796408752	0.986211983	1	0.948254699	1	Nd	B	Dy	O	1.27	0.27	0.912	1.4	3	3	3	-2
Nd2BTmO6	1.796808193	0.986203885	1	0.955936762	1	Nd	B	Tm	O	1.27	0.27	0.88	1.4	3	3	3	-2
Nd2CuPO6	1.796808193	0.986203885	1	0.955936762	1	Nd	Cu	P	O	1.27	0.77	0.38	1.4	3	1	5	-2
Nd2NNaO6	1.796808193	0.986203885	1	0.955936762	1	Nd	N	Na	O	1.27	0.13	1.02	1.4	3	5	1	-2
Nd2CoCuO6	1.796808193	0.986203885	1	0.955936762	1	Nd	Co	Cu	O	1.27	0.61	0.54	1.4	3	3	3	-2
Ce2DyNO6	1.797115308	0.986197655	1	1.00076063	1	Ce	Dy	N	O	1.34	0.912	0.16	1.4	3	3	3	-2
Nd2AlCoO6	1.79802602	0.986179163	1	0.957148343	1	Nd	Al	Co	O	1.27	0.535	0.61	1.4	3	3	3	-2
Ce2CoReO6	1.798120239	0.986177249	1	0.928130577	1	Ce	Co	Re	O	1.34	0.745	0.63	1.4	3	2	4	-2
Ce2CrSbO6	1.798120239	0.986177249	1	0.928130577	1	Ce	Cr	Sb	O	1.34	0.615	0.76	1.4	3	3	3	-2
Nd2CTmO6	1.79829907	0.986173614	1	0.946353436	1	Nd	C	Tm	O	1.27	0.16	1.03	1.4	3	4	2	-2
Nd2LiPO6	1.799557748	0.986148004	1	0.958362998	1	Nd	Li	P	O	1.27	0.76	0.38	1.4	3	1	5	-2
Nd2SiZnO6	1.799557748	0.986148004	1	0.958362998	1	Nd	Si	Zn	O	1.27	0.4	0.74	1.4	3	4	2	-2
Nd2CuNiO6	1.799557748	0.986148004	1	0.958362998	1	Nd	Cu	Ni	O	1.27	0.54	0.6	1.4	3	3	3	-2
Nd2BeSnO6	1.799557748	0.986148004	1	0.958362998	1	Nd	Be	Sn	O	1.27	0.45	0.69	1.4	3	2	4	-2
Nd2BYbO6	1.80025849	0.986133725	1	0.958849724	1	Nd	B	Yb	O	1.27	0.27	0.868	1.4	3	3	3	-2
Ce2BrLiO6	1.800618134	0.98612639	1	1.001277819	1	Ce	Br	Li	O	1.34	0.31	0.76	1.4	3	5	1	-2
Ce2BeRuO6	1.800618134	0.98612639	1	1.001277819	1	Ce	Be	Ru	O	1.34	0.45	0.62	1.4	3	2	4	-2
Ce2BInO6	1.800618134	0.98612639	1	1.001277819	1	Ce	B	In	O	1.34	0.27	0.8	1.4	3	3	3	-2
Nd2AlNiO6	1.801404096	0.986110347	1	0.95958074	1	Nd	Al	Ni	O	1.27	0.535	0.6	1.4	3	3	3	-2
Nd2MgNiO6	1.8017781	0.986102707	1	0.943987553	1	Nd	Mg	Ni	O	1.27	0.72	0.48	1.4	3	2	4	-2
Nd2BLuO6	1.803108222	0.986075497	1	0.960557164	1	Nd	B	Lu	O	1.27	0.27	0.861	1.4	3	3	3	-2
La2AmPO6	1.803226623	0.986073072	1	0.92603308	1	La	Am	P	O	1.36	0.975	0.44	1.4	3	3	3	-2
La2AlTmO6	1.803226623	0.986073072	1	0.92603308	1	La	Al	Tm	O	1.36	0.535	0.88	1.4	3	3	3	-2
La2ScTiO6	1.803226623	0.986073072	1	0.92603308	1	La	Sc	Ti	O	1.36	0.745	0.67	1.4	3	3	3	-2
La2CrInO6	1.803226623	0.986073072	1	0.92603308	1	La	Cr	In	O	1.36	0.615	0.8	1.4	3	3	3	-2
La2IrVO6	1.803226623	0.986073072	1	0.92603308	1	La	Ir	V	O	1.36	0.625	0.79	1.4	3	4	2	-2
Nd2BeNbO6	1.803565843	0.986066122	1	0.960801581	1	Nd	Be	Nb	O	1.27	0.45	0.68	1.4	3	2	4	-2
Nd2BeTaO6	1.803565843	0.986066122	1	0.960801581	1	Nd	Be	Ta	O	1.27	0.45	0.68	1.4	3	2	4	-2
Nd2CuSiO6	1.803565843	0.986066122	1	0.960801581	1	Nd	Cu	Si	O	1.27	0.73	0.4	1.4	3	2	4	-2
Nd2AlTiO6	1.803982387	0.986057584	1	0.942809042	1	Nd	Al	Ti	O	1.27	0.535	0.67	1.4	3	3	3	-2
Nd2GeNiO6	1.806496464	0.986005933	1	0.941633469	1	Nd	Ge	Ni	O	1.27	0.73	0.48	1.4	3	2	4	-2
Ce2LiWO6	1.806738556	0.986000948	1	0.927020373	1	Ce	Li	W	O	1.34	0.76	0.62	1.4	3	1	5	-2
Ce2MgWO6	1.806738556	0.986000948	1	0.927020373	1	Ce	Mg	W	O	1.34	0.72	0.66	1.4	3	2	4	-2
Ce2FeRhO6	1.806738556	0.986000948	1	0.927020373	1	Ce	Fe	Rh	O	1.34	0.78	0.6	1.4	3	2	4	-2
Ce2AsInO6	1.806738556	0.986000948	1	0.927020373	1	Ce	As	In	O	1.34	0.58	0.8	1.4	3	3	3	-2
Ce2CuMoO6	1.806738556	0.986000948	1	0.927020373	1	Ce	Cu	Mo	O	1.34	0.77	0.61	1.4	3	1	5	-2
Ce2GeMoO6	1.806738556	0.986000948	1	0.927020373	1	Ce	Ge	Mo	O	1.34	0.73	0.65	1.4	3	2	4	-2
Ce2GaSbO6	1.806738556	0.986000948	1	0.927020373	1	Ce	Ga	Sb	O	1.34	0.62	0.76	1.4	3	3	3	-2
Ce2CSmO6	1.806738556	0.986000948	1	0.927020373	1	Ce	C	Sm	O	1.34	0.16	1.22	1.4	3	4	2	-2
La2HoNO6	1.808442062	0.985965824	1	1.010937434	1	La	Ho	N	O	1.36	0.901	0.16	1.4	3	3	3	-2
Nd2MgSiO6	1.808838949	0.985957627	1	0.963252605	1	Nd	Mg	Si	O	1.27	0.72	0.4	1.4	3	2	4	-2
La2NiSO6	1.810456469	0.98592417	1	1.011199335	1	La	Ni	S	O	1.36	0.69	0.37	1.4	3	2	4	-2
La2GaPO6	1.810456469	0.98592417	1	1.011199335	1	La	Ga	P	O	1.36	0.62	0.44	1.4	3	3	3	-2
La2NYO6	1.810456469	0.98592417	1	1.011199335	1	La	N	Y	O	1.36	0.16	0.9	1.4	3	3	3	-2
Nd2BEuO6	1.810536679	0.985922508	1	0.939992584	1	Nd	B	Eu	O	1.27	0.27	0.947	1.4	3	3	3	-2
Nd2GaNiO6	1.812454148	0.985882734	1	0.939291097	1	Nd	Ga	Ni	O	1.27	0.62	0.6	1.4	3	3	3	-2
Nd2NiZnO6	1.812454148	0.985882734	1	0.939291097	1	Nd	Ni	Zn	O	1.27	0.48	0.74	1.4	3	4	2	-2
Nd2CoNiO6	1.812454148	0.985882734	1	0.939291097	1	Nd	Co	Ni	O	1.27	0.53	0.69	1.4	3	4	2	-2
Nd2AsLiO6	1.812454148	0.985882734	1	0.939291097	1	Nd	As	Li	O	1.27	0.46	0.76	1.4	3	5	1	-2
La2GaInO6	1.812907637	0.98587331	1	0.924935884	1	La	Ga	In	O	1.36	0.62	0.8	1.4	3	3	3	-2
La2BeTeO6	1.812907637	0.98587331	1	0.924935884	1	La	Be	Te	O	1.36	0.45	0.97	1.4	3	2	4	-2
La2CuTmO6	1.812907637	0.98587331	1	0.924935884	1	La	Cu	Tm	O	1.36	0.54	0.88	1.4	3	3	3	-2
La2AlTlO6	1.812907637	0.98587331	1	0.924935884	1	La	Al	Tl	O	1.36	0.535	0.885	1.4	3	3	3	-2
La2NbZnO6	1.812907637	0.98587331	1	0.924935884	1	La	Nb	Zn	O	1.36	0.68	0.74	1.4	3	4	2	-2
La2SiYbO6	1.812907637	0.98587331	1	0.924935884	1	La	Si	Yb	O	1.36	0.4	1.02	1.4	3	4	2	-2
La2ReVO6	1.812907637	0.98587331	1	0.924935884	1	La	Re	V	O	1.36	0.63	0.79	1.4	3	4	2	-2
La2CrRuO6	1.812907637	0.98587331	1	0.924935884	1	La	Cr	Ru	O	1.36	0.8	0.62	1.4	3	2	4	-2
La2CuSnO6	1.812907637	0.98587331	1	0.924935884	1	La	Cu	Sn	O	1.36	0.73	0.69	1.4	3	2	4	-2	1
La2TaZnO6	1.812907637	0.98587331	1	0.924935884	1	La	Ta	Zn	O	1.36	0.68	0.74	1.4	3	4	2	-2
La2GeSnO6	1.812907637	0.98587331	1	0.924935884	1	La	Ge	Sn	O	1.36	0.73	0.69	1.4	3	2	4	-2
La2HgSiO6	1.812907637	0.98587331	1	0.924935884	1	La	Hg	Si	O	1.36	1.02	0.4	1.4	3	2	4	-2
Nd2CCdO6	1.815384504	0.985821723	1	0.965716167	1	Nd	C	Cd	O	1.27	0.16	0.95	1.4	3	4	2	-2
Ce2RhTaO6	1.815642908	0.98581633	1	0.925912822	1	Ce	Rh	Ta	O	1.34	0.665	0.72	1.4	3	3	3	-2
Ce2ScVO6	1.815642908	0.98581633	1	0.925912822	1	Ce	Sc	V	O	1.34	0.745	0.64	1.4	3	3	3	-2
Ce2NbRhO6	1.815642908	0.98581633	1	0.925912822	1	Ce	Nb	Rh	O	1.34	0.72	0.665	1.4	3	3	3	-2
Nd2BePbO6	1.815897976	0.985811004	1	0.938124276	1	Nd	Be	Pb	O	1.27	0.45	0.775	1.4	3	2	4	-2
Ce2HoNO6	1.817000017	0.98578797	1	1.0036118	1	Ce	Ho	N	O	1.34	0.901	0.16	1.4	3	3	3	-2
Nd2BSmO6	1.818113169	0.985764663	1	0.937425574	1	Nd	B	Sm	O	1.27	0.27	0.958	1.4	3	3	3	-2
Ce2NYO6	1.8188831	0.98574852	1	1.003871803	1	Ce	N	Y	O	1.34	0.16	0.9	1.4	3	3	3	-2
Ce2GaPO6	1.8188831	0.98574852	1	1.003871803	1	Ce	Ga	P	O	1.34	0.62	0.44	1.4	3	3	3	-2
Ce2NiSO6	1.8188831	0.98574852	1	1.003871803	1	Ce	Ni	S	O	1.34	0.69	0.37	1.4	3	2	4	-2
Ce2EuPO6	1.819284974	0.985740086	1	0.925470542	1	Ce	Eu	P	O	1.34	0.947	0.44	1.4	3	3	3	-2
Nd2CoGaO6	1.819652035	0.985732378	1	0.93696035	1	Nd	Co	Ga	O	1.27	0.61	0.62	1.4	3	3	3	-2
Nd2CDyO6	1.819652035	0.985732378	1	0.93696035	1	Nd	C	Dy	O	1.27	0.16	1.07	1.4	3	4	2	-2
Nd2AsCuO6	1.819652035	0.985732378	1	0.93696035	1	Nd	As	Cu	O	1.27	0.46	0.77	1.4	3	5	1	-2
La2CrPO6	1.820715935	0.985710013	1	1.012510877	1	La	Cr	P	O	1.36	0.615	0.44	1.4	3	3	3	-2
La2BeTiO6	1.820715935	0.985710013	1	1.012510877	1	La	Be	Ti	O	1.36	0.45	0.605	1.4	3	2	4	-2
La2CrIrO6	1.822869772	0.985664624	1	0.923841286	1	La	Cr	Ir	O	1.36	0.8	0.625	1.4	3	2	4	-2
La2RuScO6	1.822869772	0.985664624	1	0.923841286	1	La	Ru	Sc	O	1.36	0.68	0.745	1.4	3	3	3	-2
La2CoTaO6	1.822869772	0.985664624	1	0.923841286	1	La	Co	Ta	O	1.36	0.745	0.68	1.4	3	2	4	-2
La2RhSbO6	1.822869772	0.985664624	1	0.923841286	1	La	Rh	Sb	O	1.36	0.665	0.76	1.4	3	3	3	-2
La2CoNbO6	1.822869772	0.985664624	1	0.923841286	1	La	Co	Nb	O	1.36	0.745	0.68	1.4	3	2	4	-2
La2IrScO6	1.822869772	0.985664624	1	0.923841286	1	La	Ir	Sc	O	1.36	0.68	0.745	1.4	3	3	3	-2
La2AlErO6	1.822869772	0.985664624	1	0.923841286	1	La	Al	Er	O	1.36	0.535	0.89	1.4	3	3	3	-2
La2CuTlO6	1.822869772	0.985664624	1	0.923841286	1	La	Cu	Tl	O	1.36	0.54	0.885	1.4	3	3	3	-2
Ce2RhVO6	1.824834352	0.985623091	1	0.924807914	1	Ce	Rh	V	O	1.34	0.6	0.79	1.4	3	4	2	-2
Ce2MnScO6	1.824834352	0.985623091	1	0.924807914	1	Ce	Mn	Sc	O	1.34	0.645	0.745	1.4	3	3	3	-2
Ce2BeThO6	1.824834352	0.985623091	1	0.924807914	1	Ce	Be	Th	O	1.34	0.45	0.94	1.4	3	2	4	-2
Ce2SYbO6	1.824834352	0.985623091	1	0.924807914	1	Ce	S	Yb	O	1.34	0.37	1.02	1.4	3	4	2	-2
Ce2CuWO6	1.824834352	0.985623091	1	0.924807914	1	Ce	Cu	W	O	1.34	0.77	0.62	1.4	3	1	5	-2
Ce2HgSO6	1.824834352	0.985623091	1	0.924807914	1	Ce	Hg	S	O	1.34	1.02	0.37	1.4	3	2	4	-2
Ce2TaTiO6	1.824834352	0.985623091	1	0.924807914	1	Ce	Ta	Ti	O	1.34	0.72	0.67	1.4	3	3	3	-2
Ce2MoZnO6	1.824834352	0.985623091	1	0.924807914	1	Ce	Mo	Zn	O	1.34	0.65	0.74	1.4	3	4	2	-2
Ce2FeScO6	1.824834352	0.985623091	1	0.924807914	1	Ce	Fe	Sc	O	1.34	0.645	0.745	1.4	3	3	3	-2
Ce2GeWO6	1.824834352	0.985623091	1	0.924807914	1	Ce	Ge	W	O	1.34	0.73	0.66	1.4	3	2	4	-2
Ce2NbTiO6	1.824834352	0.985623091	1	0.924807914	1	Ce	Nb	Ti	O	1.34	0.72	0.67	1.4	3	3	3	-2
Ce2BrInO6	1.824834352	0.985623091	1	0.924807914	1	Ce	Br	In	O	1.34	0.59	0.8	1.4	3	3	3	-2
Ce2CrPO6	1.828488419	0.985545507	1	1.005173842	1	Ce	Cr	P	O	1.34	0.615	0.44	1.4	3	3	3	-2
La2CoPO6	1.83128946	0.985485739	1	1.013825827	1	La	Co	P	O	1.36	0.61	0.44	1.4	3	3	3	-2
La2BeRhO6	1.83128946	0.985485739	1	1.013825827	1	La	Be	Rh	O	1.36	0.45	0.6	1.4	3	2	4	-2
La2ErNO6	1.83128946	0.985485739	1	1.013825827	1	La	Er	N	O	1.36	0.89	0.16	1.4	3	3	3	-2
Nd2AmBO6	1.832778384	0.985453863	1	0.933485837	1	Nd	Am	B	O	1.27	0.975	0.27	1.4	3	3	3	-2
La2CdNiO6	1.83311422	0.985446664	1	0.922749275	1	La	Cd	Ni	O	1.36	0.95	0.48	1.4	3	2	4	-2
La2HfMgO6	1.83311422	0.985446664	1	0.922749275	1	La	Hf	Mg	O	1.36	0.71	0.72	1.4	3	4	2	-2	1
La2MnRhO6	1.83311422	0.985446664	1	0.922749275	1	La	Mn	Rh	O	1.36	0.83	0.6	1.4	3	2	4	-2	1
La2SnZnO6	1.83311422	0.985446664	1	0.922749275	1	La	Sn	Zn	O	1.36	0.69	0.74	1.4	3	4	2	-2
La2SbTiO6	1.83311422	0.985446664	1	0.922749275	1	La	Sb	Ti	O	1.36	0.76	0.67	1.4	3	3	3	-2
La2CuErO6	1.83311422	0.985446664	1	0.922749275	1	La	Cu	Er	O	1.36	0.54	0.89	1.4	3	3	3	-2
La2SiTmO6	1.83311422	0.985446664	1	0.922749275	1	La	Si	Tm	O	1.36	0.4	1.03	1.4	3	4	2	-2
La2FeMoO6	1.83311422	0.985446664	1	0.922749275	1	La	Fe	Mo	O	1.36	0.78	0.65	1.4	3	2	4	-2
La2CrReO6	1.83311422	0.985446664	1	0.922749275	1	La	Cr	Re	O	1.36	0.8	0.63	1.4	3	2	4	-2
Pb2CuLiO6	1.834240807	0.985422484	1	0.807136521	-1	Pb	Cu	Li	O	0.94	0.54	0.76	1.4	4	3	1	-2
Ce2CoMoO6	1.834313987	0.985420912	1	0.92370564	1	Ce	Co	Mo	O	1.34	0.745	0.65	1.4	3	2	4	-2
Ce2AlLuO6	1.836244597	0.985379374	1	0.923485501	1	Ce	Al	Lu	O	1.34	0.535	0.861	1.4	3	3	3	-2
Nd2CoMgO6	1.837776432	0.985346328	1	0.932333386	1	Nd	Co	Mg	O	1.27	0.53	0.72	1.4	3	4	2	-2
Nd2CrLiO6	1.837776432	0.985346328	1	0.932333386	1	Nd	Cr	Li	O	1.27	0.49	0.76	1.4	3	5	1	-2
Nd2GeMgO6	1.837776432	0.985346328	1	0.932333386	1	Nd	Ge	Mg	O	1.27	0.53	0.72	1.4	3	4	2	-2
Ce2ErNO6	1.838411854	0.985332597	1	1.006479263	1	Ce	Er	N	O	1.34	0.89	0.16	1.4	3	3	3	-2
Ce2BeRhO6	1.838411854	0.985332597	1	1.006479263	1	Ce	Be	Rh	O	1.34	0.45	0.6	1.4	3	2	4	-2
Ce2CoPO6	1.838411854	0.985332597	1	1.006479263	1	Ce	Co	P	O	1.34	0.61	0.44	1.4	3	3	3	-2
Ce2PSmO6	1.840140577	0.985295173	1	0.923045536	1	Ce	P	Sm	O	1.34	0.44	0.958	1.4	3	3	3	-2
La2MoScO6	1.843642223	0.985219063	1	0.921659842	1	La	Mo	Sc	O	1.36	0.69	0.745	1.4	3	3	3	-2
La2AlYO6	1.843642223	0.985219063	1	0.921659842	1	La	Al	Y	O	1.36	0.535	0.9	1.4	3	3	3	-2
Ce2BeSnO6	1.843883757	0.985213798	1	0.81638692	-1	Ce	Be	Sn	O	1.14	0.45	1.15	1.4	4	2	2	-2
Ce2TiZnO6	1.843883757	0.985213798	1	0.81638692	-1	Ce	Ti	Zn	O	1.14	0.86	0.74	1.4	4	2	2	-2
Ce2HfNiO6	1.844082965	0.985209454	1	0.922605991	1	Ce	Hf	Ni	O	1.34	0.71	0.69	1.4	3	4	2	-2
Ce2WZnO6	1.844082965	0.985209454	1	0.922605991	1	Ce	W	Zn	O	1.34	0.66	0.74	1.4	3	4	2	-2
Ce2CrRhO6	1.844082965	0.985209454	1	0.922605991	1	Ce	Cr	Rh	O	1.34	0.8	0.6	1.4	3	2	4	-2
Ce2NaPO6	1.844082965	0.985209454	1	0.922605991	1	Ce	Na	P	O	1.34	1.02	0.38	1.4	3	1	5	-2
Ce2MgNbO6	1.844082965	0.985209454	1	0.922605991	1	Ce	Mg	Nb	O	1.34	0.72	0.68	1.4	3	2	4	-2
Ce2LiTaO6	1.844082965	0.985209454	1	0.922605991	1	Ce	Li	Ta	O	1.34	0.76	0.64	1.4	3	1	5	-2
Ce2LiNbO6	1.844082965	0.985209454	1	0.922605991	1	Ce	Li	Nb	O	1.34	0.76	0.64	1.4	3	1	5	-2
Ce2MgTaO6	1.844082965	0.985209454	1	0.922605991	1	Ce	Mg	Ta	O	1.34	0.72	0.68	1.4	3	2	4	-2
Ce2CaSiO6	1.844082965	0.985209454	1	0.922605991	1	Ce	Ca	Si	O	1.34	1	0.4	1.4	3	2	4	-2
Ce2FeRuO6	1.844082965	0.985209454	1	0.922605991	1	Ce	Fe	Ru	O	1.34	0.78	0.62	1.4	3	2	4	-2
Ce2RuTaO6	1.844082965	0.985209454	1	0.922605991	1	Ce	Ru	Ta	O	1.34	0.68	0.72	1.4	3	3	3	-2
Ce2InNiO6	1.844082965	0.985209454	1	0.922605991	1	Ce	In	Ni	O	1.34	0.8	0.6	1.4	3	3	3	-2
Ce2NbRuO6	1.844082965	0.985209454	1	0.922605991	1	Ce	Nb	Ru	O	1.34	0.72	0.68	1.4	3	3	3	-2
Ce2IrNbO6	1.844082965	0.985209454	1	0.922605991	1	Ce	Ir	Nb	O	1.34	0.68	0.72	1.4	3	3	3	-2
Ce2IrTaO6	1.844082965	0.985209454	1	0.922605991	1	Ce	Ir	Ta	O	1.34	0.68	0.72	1.4	3	3	3	-2
Ce2STmO6	1.844082965	0.985209454	1	0.922605991	1	Ce	S	Tm	O	1.34	0.37	1.03	1.4	3	4	2	-2
Ce2SbVO6	1.844082965	0.985209454	1	0.922605991	1	Ce	Sb	V	O	1.34	0.76	0.64	1.4	3	3	3	-2
La2AlHoO6	1.845781962	0.985172352	1	0.921442264	1	La	Al	Ho	O	1.36	0.535	0.901	1.4	3	3	3	-2
Nd2BeIrO6	1.848445245	0.985113997	1	0.974438764	1	Nd	Be	Ir	O	1.27	0.45	0.625	1.4	3	2	4	-2
Nd2AlCuO6	1.848445245	0.985113997	1	0.974438764	1	Nd	Al	Cu	O	1.27	0.535	0.54	1.4	3	3	3	-2
Nd2CrCuO6	1.84870919	0.9851082	1	0.930036998	1	Nd	Cr	Cu	O	1.27	0.49	0.77	1.4	3	5	1	-2
Nd2CuGeO6	1.84870919	0.9851082	1	0.930036998	1	Nd	Cu	Ge	O	1.27	0.73	0.53	1.4	3	2	4	-2
Nd2CoGeO6	1.84870919	0.9851082	1	0.930036998	1	Nd	Co	Ge	O	1.27	0.53	0.73	1.4	3	4	2	-2
Ce2AlYbO6	1.850083733	0.985077977	1	0.921947457	1	Ce	Al	Yb	O	1.34	0.535	0.868	1.4	3	3	3	-2
Sm2AlCoO6	1.852975965	0.985014172	1	0.946393867	1	Sm	Al	Co	O	1.24	0.535	0.61	1.4	3	3	3	-2
Sm2SiZnO6	1.853028388	0.985013013	1	0.947594874	1	Sm	Si	Zn	O	1.24	0.4	0.74	1.4	3	4	2	-2
Sm2LiPO6	1.853028388	0.985013013	1	0.947594874	1	Sm	Li	P	O	1.24	0.76	0.38	1.4	3	1	5	-2
Sm2CuNiO6	1.853028388	0.985013013	1	0.947594874	1	Sm	Cu	Ni	O	1.24	0.54	0.6	1.4	3	3	3	-2
Sm2BeSnO6	1.853028388	0.985013013	1	0.947594874	1	Sm	Be	Sn	O	1.24	0.45	0.69	1.4	3	2	4	-2
Sm2BYbO6	1.853141412	0.985010514	1	0.948076131	1	Sm	B	Yb	O	1.24	0.27	0.868	1.4	3	3	3	-2
Sm2NNaO6	1.853251952	0.985008069	1	0.9451959	1	Sm	N	Na	O	1.24	0.13	1.02	1.4	3	5	1	-2
Sm2CoCuO6	1.853251952	0.985008069	1	0.9451959	1	Sm	Co	Cu	O	1.24	0.61	0.54	1.4	3	3	3	-2
Sm2CuPO6	1.853251952	0.985008069	1	0.9451959	1	Sm	Cu	P	O	1.24	0.77	0.38	1.4	3	1	5	-2
Sm2BTmO6	1.853251952	0.985008069	1	0.9451959	1	Sm	B	Tm	O	1.24	0.27	0.88	1.4	3	3	3	-2
La2NiPO6	1.853388106	0.985005057	1	1.016465998	1	La	Ni	P	O	1.36	0.6	0.44	1.4	3	3	3	-2
La2NTmO6	1.853388106	0.985005057	1	1.016465998	1	La	N	Tm	O	1.36	0.16	0.88	1.4	3	3	3	-2
Sm2AlNiO6	1.853409678	0.98500458	1	0.948798934	1	Sm	Al	Ni	O	1.24	0.535	0.6	1.4	3	3	3	-2
Sm2BTlO6	1.853855958	0.984994703	1	0.944000962	1	Sm	B	Tl	O	1.24	0.27	0.885	1.4	3	3	3	-2
Sm2AlGaO6	1.853855958	0.984994703	1	0.944000962	1	Sm	Al	Ga	O	1.24	0.535	0.62	1.4	3	3	3	-2
Sm2BLuO6	1.85395184	0.98499258	1	0.949764387	1	Sm	B	Lu	O	1.24	0.27	0.861	1.4	3	3	3	-2
Sm2BeTaO6	1.854120353	0.984988848	1	0.950006057	1	Sm	Be	Ta	O	1.24	0.45	0.68	1.4	3	2	4	-2
Sm2CuSiO6	1.854120353	0.984988848	1	0.950006057	1	Sm	Cu	Si	O	1.24	0.73	0.4	1.4	3	2	4	-2
Sm2BeNbO6	1.854120353	0.984988848	1	0.950006057	1	Sm	Be	Nb	O	1.24	0.45	0.68	1.4	3	2	4	-2
Ce2FeIrO6	1.854142485	0.984988358	1	0.921508956	1	Ce	Fe	Ir	O	1.34	0.78	0.625	1.4	3	2	4	-2
Ce2CoWO6	1.854142485	0.984988358	1	0.921508956	1	Ce	Co	W	O	1.34	0.745	0.66	1.4	3	2	4	-2
Ce2MnSbO6	1.854142485	0.984988358	1	0.921508956	1	Ce	Mn	Sb	O	1.34	0.645	0.76	1.4	3	3	3	-2
Ce2FeSbO6	1.854142485	0.984988358	1	0.921508956	1	Ce	Fe	Sb	O	1.34	0.645	0.76	1.4	3	3	3	-2
La2RuSbO6	1.854455066	0.984981432	1	0.920572979	1	La	Ru	Sb	O	1.36	0.68	0.76	1.4	3	3	3	-2
La2FeWO6	1.854455066	0.984981432	1	0.920572979	1	La	Fe	W	O	1.36	0.78	0.66	1.4	3	2	4	-2
La2IrSbO6	1.854455066	0.984981432	1	0.920572979	1	La	Ir	Sb	O	1.36	0.68	0.76	1.4	3	3	3	-2
La2DySO6	1.854455066	0.984981432	1	0.920572979	1	La	Dy	S	O	1.36	1.07	0.37	1.4	3	2	4	-2
La2MoVO6	1.854455066	0.984981432	1	0.920572979	1	La	Mo	V	O	1.36	0.65	0.79	1.4	3	4	2	-2
La2CuYO6	1.854455066	0.984981432	1	0.920572979	1	La	Cu	Y	O	1.36	0.54	0.9	1.4	3	3	3	-2
La2InVO6	1.854455066	0.984981432	1	0.920572979	1	La	In	V	O	1.36	0.8	0.64	1.4	3	3	3	-2
La2MgZrO6	1.854455066	0.984981432	1	0.920572979	1	La	Mg	Zr	O	1.36	0.72	0.72	1.4	3	2	4	-2	1
La2GeHfO6	1.854455066	0.984981432	1	0.920572979	1	La	Ge	Hf	O	1.36	0.73	0.71	1.4	3	2	4	-2
La2NbTaO6	1.854455066	0.984981432	1	0.920572979	1	La	Nb	Ta	O	1.36	0.72	0.72	1.4	3	3	3	-2
La2CuHfO6	1.854455066	0.984981432	1	0.920572979	1	La	Cu	Hf	O	1.36	0.73	0.71	1.4	3	2	4	-2
La2PPuO6	1.854455066	0.984981432	1	0.920572979	1	La	P	Pu	O	1.36	0.44	1	1.4	3	3	3	-2
Nd2BeRuO6	1.854474918	0.984980992	1	0.975697729	1	Nd	Be	Ru	O	1.27	0.45	0.62	1.4	3	2	4	-2
Nd2BInO6	1.854474918	0.984980992	1	0.975697729	1	Nd	B	In	O	1.27	0.27	0.8	1.4	3	3	3	-2
Nd2FeGaO6	1.854645019	0.984977222	1	0.928893041	1	Nd	Fe	Ga	O	1.27	0.645	0.62	1.4	3	3	3	-2
Sm2BeHfO6	1.854787655	0.98497406	1	0.942809042	1	Sm	Be	Hf	O	1.24	0.45	0.71	1.4	3	2	4	-2
Sm2BErO6	1.854787655	0.98497406	1	0.942809042	1	Sm	B	Er	O	1.24	0.27	0.89	1.4	3	3	3	-2
Sm2CuGaO6	1.854787655	0.98497406	1	0.942809042	1	Sm	Cu	Ga	O	1.24	0.54	0.62	1.4	3	3	3	-2
Sm2CCaO6	1.854787655	0.98497406	1	0.942809042	1	Sm	C	Ca	O	1.24	0.16	1	1.4	3	4	2	-2
Sm2MgSiO6	1.856532259	0.984935327	1	0.952429542	1	Sm	Mg	Si	O	1.24	0.72	0.4	1.4	3	2	4	-2
La2CuHoO6	1.856651932	0.984932667	1	0.920355914	1	La	Cu	Ho	O	1.36	0.54	0.901	1.4	3	3	3	-2
La2AsLuO6	1.856651932	0.984932667	1	0.920355914	1	La	As	Lu	O	1.36	0.58	0.861	1.4	3	3	3	-2
Sm2BeZrO6	1.85763312	0.984910833	1	0.940434208	1	Sm	Be	Zr	O	1.24	0.45	0.72	1.4	3	2	4	-2
Sm2BYO6	1.85763312	0.984910833	1	0.940434208	1	Sm	B	Y	O	1.24	0.27	0.9	1.4	3	3	3	-2
Sm2BHoO6	1.857989641	0.984902892	1	0.940197382	1	Sm	B	Ho	O	1.24	0.27	0.901	1.4	3	3	3	-2
Ce2NTmO6	1.859222159	0.984875403	1	1.009100302	1	Ce	N	Tm	O	1.34	0.16	0.88	1.4	3	3	3	-2
Ce2NiPO6	1.859222159	0.984875403	1	1.009100302	1	Ce	Ni	P	O	1.34	0.6	0.44	1.4	3	3	3	-2
Sm2CCdO6	1.86026955	0.984852003	1	0.954865423	1	Sm	C	Cd	O	1.24	0.16	0.95	1.4	3	4	2	-2
Nd2CoZnO6	1.860894655	0.984838019	1	0.927751895	1	Nd	Co	Zn	O	1.27	0.53	0.74	1.4	3	4	2	-2
Nd2GeZnO6	1.860894655	0.984838019	1	0.927751895	1	Nd	Ge	Zn	O	1.27	0.53	0.74	1.4	3	4	2	-2
Sm2AlFeO6	1.861786972	0.984818034	1	0.938071308	1	Sm	Al	Fe	O	1.24	0.535	0.645	1.4	3	3	3	-2
Sm2CHgO6	1.861786972	0.984818034	1	0.938071308	1	Sm	C	Hg	O	1.24	0.16	1.02	1.4	3	4	2	-2
Sm2CYbO6	1.861786972	0.984818034	1	0.938071308	1	Sm	C	Yb	O	1.24	0.16	1.02	1.4	3	4	2	-2
Sm2BDyO6	1.862774698	0.98479588	1	0.937600152	1	Sm	B	Dy	O	1.24	0.27	0.912	1.4	3	3	3	-2
Ce2FeReO6	1.864493795	0.984757242	1	0.920414528	1	Ce	Fe	Re	O	1.34	0.78	0.63	1.4	3	2	4	-2
Ce2NiZrO6	1.864493795	0.984757242	1	0.920414528	1	Ce	Ni	Zr	O	1.34	0.69	0.72	1.4	3	2	4	-2
Ce2RhScO6	1.864493795	0.984757242	1	0.920414528	1	Ce	Rh	Sc	O	1.34	0.665	0.745	1.4	3	3	3	-2
Ce2CuTaO6	1.864493795	0.984757242	1	0.920414528	1	Ce	Cu	Ta	O	1.34	0.77	0.64	1.4	3	1	5	-2
Ce2GeNbO6	1.864493795	0.984757242	1	0.920414528	1	Ce	Ge	Nb	O	1.34	0.73	0.68	1.4	3	2	4	-2
Ce2MoTaO6	1.864493795	0.984757242	1	0.920414528	1	Ce	Mo	Ta	O	1.34	0.69	0.72	1.4	3	3	3	-2
Ce2GeTaO6	1.864493795	0.984757242	1	0.920414528	1	Ce	Ge	Ta	O	1.34	0.73	0.68	1.4	3	2	4	-2
Ce2CoInO6	1.864493795	0.984757242	1	0.920414528	1	Ce	Co	In	O	1.34	0.61	0.8	1.4	3	3	3	-2
Ce2RuVO6	1.864493795	0.984757242	1	0.920414528	1	Ce	Ru	V	O	1.34	0.62	0.79	1.4	3	4	2	-2
Ce2MoNbO6	1.864493795	0.984757242	1	0.920414528	1	Ce	Mo	Nb	O	1.34	0.69	0.72	1.4	3	3	3	-2
Ce2CuNbO6	1.864493795	0.984757242	1	0.920414528	1	Ce	Cu	Nb	O	1.34	0.77	0.64	1.4	3	1	5	-2
La2BeFeO6	1.86491811	0.984747689	1	1.017791247	1	La	Be	Fe	O	1.36	0.45	0.585	1.4	3	2	4	-2
La2FeInO6	1.865554085	0.984733359	1	0.919488677	1	La	Fe	In	O	1.36	0.645	0.8	1.4	3	3	3	-2
La2InMnO6	1.865554085	0.984733359	1	0.919488677	1	La	In	Mn	O	1.36	0.8	0.645	1.4	3	3	3	-2
Sm2CTmO6	1.867248836	0.984695105	1	0.935720252	1	Sm	C	Tm	O	1.24	0.16	1.03	1.4	3	4	2	-2
La2AlDyO6	1.870074131	0.98463111	1	0.91905567	1	La	Al	Dy	O	1.36	0.535	0.912	1.4	3	3	3	-2
La2AsYbO6	1.872351435	0.984579323	1	0.91883932	1	La	As	Yb	O	1.36	0.58	0.868	1.4	3	3	3	-2
Sm2MgNiO6	1.874019331	0.984541279	1	0.933380951	1	Sm	Mg	Ni	O	1.24	0.72	0.48	1.4	3	2	4	-2
Nd2AlScO6	1.874338211	0.984533994	1	0.925477993	1	Nd	Al	Sc	O	1.27	0.535	0.745	1.4	3	3	3	-2
Nd2BCeO6	1.874338211	0.984533994	1	0.925477993	1	Nd	B	Ce	O	1.27	0.27	1.01	1.4	3	3	3	-2
Nd2AgNO6	1.874338211	0.984533994	1	0.925477993	1	Nd	Ag	N	O	1.27	1.15	0.13	1.4	3	1	5	-2
Nd2BeTiO6	1.87455787	0.984528974	1	0.979494218	1	Nd	Be	Ti	O	1.27	0.45	0.605	1.4	3	2	4	-2
Ce2CrInO6	1.875138194	0.984515703	1	0.919322695	1	Ce	Cr	In	O	1.34	0.615	0.8	1.4	3	3	3	-2
Ce2IrVO6	1.875138194	0.984515703	1	0.919322695	1	Ce	Ir	V	O	1.34	0.625	0.79	1.4	3	4	2	-2
Ce2AmPO6	1.875138194	0.984515703	1	0.919322695	1	Ce	Am	P	O	1.34	0.975	0.44	1.4	3	3	3	-2
Ce2AlTmO6	1.875138194	0.984515703	1	0.919322695	1	Ce	Al	Tm	O	1.34	0.535	0.88	1.4	3	3	3	-2
Ce2ScTiO6	1.875138194	0.984515703	1	0.919322695	1	Ce	Sc	Ti	O	1.34	0.745	0.67	1.4	3	3	3	-2
La2BeVO6	1.876771939	0.984478278	1	1.019119956	1	La	Be	V	O	1.36	0.45	0.58	1.4	3	2	4	-2
La2BSbO6	1.876771939	0.984478278	1	1.019119956	1	La	B	Sb	O	1.36	0.27	0.76	1.4	3	3	3	-2
La2BrPO6	1.876771939	0.984478278	1	1.019119956	1	La	Br	P	O	1.36	0.59	0.44	1.4	3	3	3	-2
La2CuZrO6	1.876940664	0.984474408	1	0.918406925	1	La	Cu	Zr	O	1.36	0.73	0.72	1.4	3	2	4	-2	1
La2CrMoO6	1.876940664	0.984474408	1	0.918406925	1	La	Cr	Mo	O	1.36	0.8	0.65	1.4	3	2	4	-2
La2MoSbO6	1.876940664	0.984474408	1	0.918406925	1	La	Mo	Sb	O	1.36	0.69	0.76	1.4	3	3	3	-2
La2GeZrO6	1.876940664	0.984474408	1	0.918406925	1	La	Ge	Zr	O	1.36	0.73	0.72	1.4	3	2	4	-2
La2MnRuO6	1.876940664	0.984474408	1	0.918406925	1	La	Mn	Ru	O	1.36	0.83	0.62	1.4	3	2	4	-2	1
La2VWO6	1.876940664	0.984474408	1	0.918406925	1	La	V	W	O	1.36	0.79	0.66	1.4	3	2	4	-2
La2HfZnO6	1.876940664	0.984474408	1	0.918406925	1	La	Hf	Zn	O	1.36	0.71	0.74	1.4	3	4	2	-2	1
La2NpPO6	1.876940664	0.984474408	1	0.918406925	1	La	Np	P	O	1.36	1.01	0.44	1.4	3	3	3	-2
La2CdSeO6	1.876940664	0.984474408	1	0.918406925	1	La	Cd	Se	O	1.36	0.95	0.5	1.4	3	2	4	-2
La2CePO6	1.876940664	0.984474408	1	0.918406925	1	La	Ce	P	O	1.36	1.01	0.44	1.4	3	3	3	-2
Sm2AlTiO6	1.87789578	0.984452479	1	0.932215682	1	Sm	Al	Ti	O	1.24	0.535	0.67	1.4	3	3	3	-2
La2BrLuO6	1.879252612	0.984421272	1	0.91819088	1	La	Br	Lu	O	1.36	0.59	0.861	1.4	3	3	3	-2
Ce2BSbO6	1.881332879	0.984373298	1	1.011735029	1	Ce	B	Sb	O	1.34	0.27	0.76	1.4	3	3	3	-2
Ce2BrPO6	1.881332879	0.984373298	1	1.011735029	1	Ce	Br	P	O	1.34	0.59	0.44	1.4	3	3	3	-2
Nd2CuScO6	1.881533705	0.984368659	1	0.924345217	1	Nd	Cu	Sc	O	1.27	0.54	0.745	1.4	3	3	3	-2
La2CuDyO6	1.881576131	0.984367679	1	0.917974937	1	La	Cu	Dy	O	1.36	0.54	0.912	1.4	3	3	3	-2
La2NYbO6	1.881604726	0.984367018	1	1.019652412	1	La	N	Yb	O	1.36	0.16	0.868	1.4	3	3	3	-2
Nd2BeRhO6	1.881922651	0.984359669	1	0.980766289	1	Nd	Be	Rh	O	1.27	0.45	0.6	1.4	3	2	4	-2
Sm2GeNiO6	1.882100069	0.984355567	1	0.931053318	1	Sm	Ge	Ni	O	1.24	0.73	0.48	1.4	3	2	4	-2
Sm2BeIrO6	1.883890858	0.984314097	1	0.963490014	1	Sm	Be	Ir	O	1.24	0.45	0.625	1.4	3	2	4	-2
Sm2AlCuO6	1.883890858	0.984314097	1	0.963490014	1	Sm	Al	Cu	O	1.24	0.535	0.54	1.4	3	3	3	-2
Ce2NYbO6	1.885912813	0.984267135	1	1.012263626	1	Ce	N	Yb	O	1.34	0.16	0.868	1.4	3	3	3	-2
Ce2TaZnO6	1.886077031	0.984263314	1	0.91823345	1	Ce	Ta	Zn	O	1.34	0.68	0.74	1.4	3	4	2	-2
Ce2SiYbO6	1.886077031	0.984263314	1	0.91823345	1	Ce	Si	Yb	O	1.34	0.4	1.02	1.4	3	4	2	-2
Ce2BeTeO6	1.886077031	0.984263314	1	0.91823345	1	Ce	Be	Te	O	1.34	0.45	0.97	1.4	3	2	4	-2
Ce2CrRuO6	1.886077031	0.984263314	1	0.91823345	1	Ce	Cr	Ru	O	1.34	0.8	0.62	1.4	3	2	4	-2
Ce2NbZnO6	1.886077031	0.984263314	1	0.91823345	1	Ce	Nb	Zn	O	1.34	0.68	0.74	1.4	3	4	2	-2
Ce2ReVO6	1.886077031	0.984263314	1	0.91823345	1	Ce	Re	V	O	1.34	0.63	0.79	1.4	3	4	2	-2
Ce2GaInO6	1.886077031	0.984263314	1	0.91823345	1	Ce	Ga	In	O	1.34	0.62	0.8	1.4	3	3	3	-2
Ce2HgSiO6	1.886077031	0.984263314	1	0.91823345	1	Ce	Hg	Si	O	1.34	1.02	0.4	1.4	3	2	4	-2
Sm2BEuO6	1.888537535	0.984205954	1	0.92943087	1	Sm	B	Eu	O	1.24	0.27	0.947	1.4	3	3	3	-2
La2IrMnO6	1.888616233	0.984204116	1	0.917327716	1	La	Ir	Mn	O	1.36	0.625	0.83	1.4	3	4	2	-2	1
La2CoHfO6	1.888616233	0.984204116	1	0.917327716	1	La	Co	Hf	O	1.36	0.745	0.71	1.4	3	2	4	-2
Sm2BInO6	1.888618478	0.984204063	1	0.964734833	1	Sm	B	In	O	1.24	0.27	0.8	1.4	3	3	3	-2
Sm2BeRuO6	1.888618478	0.984204063	1	0.964734833	1	Sm	Be	Ru	O	1.24	0.45	0.62	1.4	3	2	4	-2
Nd2GaTiO6	1.889046155	0.984194069	1	0.923215211	1	Nd	Ga	Ti	O	1.27	0.62	0.67	1.4	3	3	3	-2
Sm2CoNiO6	1.891493655	0.984136751	1	0.928737265	1	Sm	Co	Ni	O	1.24	0.53	0.69	1.4	3	4	2	-2
Sm2GaNiO6	1.891493655	0.984136751	1	0.928737265	1	Sm	Ga	Ni	O	1.24	0.62	0.6	1.4	3	3	3	-2
Sm2NiZnO6	1.891493655	0.984136751	1	0.928737265	1	Sm	Ni	Zn	O	1.24	0.48	0.74	1.4	3	4	2	-2
Sm2AsLiO6	1.891493655	0.984136751	1	0.928737265	1	Sm	As	Li	O	1.24	0.46	0.76	1.4	3	5	1	-2
La2BrYbO6	1.895760903	0.984036294	1	0.916681407	1	La	Br	Yb	O	1.36	0.59	0.868	1.4	3	3	3	-2
Sm2BePbO6	1.896683851	0.98401448	1	0.927583554	1	Sm	Be	Pb	O	1.24	0.45	0.775	1.4	3	2	4	-2
Nd2NiTiO6	1.896876494	0.984009922	1	0.922087964	1	Nd	Ni	Ti	O	1.27	0.69	0.605	1.4	3	2	4	-2
Ce2IrScO6	1.897311705	0.983999622	1	0.917146784	1	Ce	Ir	Sc	O	1.34	0.68	0.745	1.4	3	3	3	-2
Ce2CoNbO6	1.897311705	0.983999622	1	0.917146784	1	Ce	Co	Nb	O	1.34	0.745	0.68	1.4	3	2	4	-2
Ce2CrIrO6	1.897311705	0.983999622	1	0.917146784	1	Ce	Cr	Ir	O	1.34	0.8	0.625	1.4	3	2	4	-2
Ce2CoTaO6	1.897311705	0.983999622	1	0.917146784	1	Ce	Co	Ta	O	1.34	0.745	0.68	1.4	3	2	4	-2
Ce2RuScO6	1.897311705	0.983999622	1	0.917146784	1	Ce	Ru	Sc	O	1.34	0.68	0.745	1.4	3	3	3	-2
Ce2RhSbO6	1.897311705	0.983999622	1	0.917146784	1	Ce	Rh	Sb	O	1.34	0.665	0.76	1.4	3	3	3	-2
Ce2AlErO6	1.897311705	0.983999622	1	0.917146784	1	Ce	Al	Er	O	1.34	0.535	0.89	1.4	3	3	3	-2
La2LuNO6	1.898933277	0.983961182	1	1.021520396	1	La	Lu	N	O	1.36	0.861	0.16	1.4	3	3	3	-2
La2FeNbO6	1.900582273	0.983921993	1	0.91625104	1	La	Fe	Nb	O	1.36	0.78	0.68	1.4	3	2	4	-2
La2MnReO6	1.900582273	0.983921993	1	0.91625104	1	La	Mn	Re	O	1.36	0.83	0.63	1.4	3	2	4	-2
La2RhTiO6	1.900582273	0.983921993	1	0.91625104	1	La	Rh	Ti	O	1.36	0.6	0.86	1.4	3	4	2	-2
La2AsTmO6	1.900582273	0.983921993	1	0.91625104	1	La	As	Tm	O	1.36	0.58	0.88	1.4	3	3	3	-2
La2CrWO6	1.900582273	0.983921993	1	0.91625104	1	La	Cr	W	O	1.36	0.8	0.66	1.4	3	2	4	-2
La2ZnZrO6	1.900582273	0.983921993	1	0.91625104	1	La	Zn	Zr	O	1.36	0.74	0.72	1.4	3	2	4	-2
La2AgBrO6	1.900582273	0.983921993	1	0.91625104	1	La	Ag	Br	O	1.36	1.15	0.31	1.4	3	1	5	-2
La2FeTaO6	1.900582273	0.983921993	1	0.91625104	1	La	Fe	Ta	O	1.36	0.78	0.68	1.4	3	2	4	-2
La2CTiO6	1.901461622	0.983901054	1	1.021787809	1	La	C	Ti	O	1.36	0.16	0.86	1.4	3	4	2	-2
La2AsPO6	1.901461622	0.983901054	1	1.021787809	1	La	As	P	O	1.36	0.58	0.44	1.4	3	3	3	-2
Sm2AsCuO6	1.902203686	0.983883362	1	0.926432706	1	Sm	As	Cu	O	1.24	0.46	0.77	1.4	3	5	1	-2
Sm2CDyO6	1.902203686	0.983883362	1	0.926432706	1	Sm	C	Dy	O	1.24	0.16	1.07	1.4	3	4	2	-2
Sm2CoGaO6	1.902203686	0.983883362	1	0.926432706	1	Sm	Co	Ga	O	1.24	0.61	0.62	1.4	3	3	3	-2
Ce2LuNO6	1.902360896	0.983879611	1	1.014118074	1	Ce	Lu	N	O	1.34	0.861	0.16	1.4	3	3	3	-2
La2LuNiO6	1.903010471	0.983864104	1	0.916036008	1	La	Lu	Ni	O	1.36	0.861	0.6	1.4	3	3	3	-2
Ce2CTiO6	1.904764024	0.983822163	1	1.01438355	1	Ce	C	Ti	O	1.34	0.16	0.86	1.4	3	4	2	-2
Ce2AsPO6	1.904764024	0.983822163	1	1.01438355	1	Ce	As	P	O	1.34	0.58	0.44	1.4	3	3	3	-2
Sm2BeTiO6	1.904860181	0.98381986	1	0.968488665	1	Sm	Be	Ti	O	1.24	0.45	0.605	1.4	3	2	4	-2
Nd2MgVO6	1.90502571	0.983815894	1	0.920963466	1	Nd	Mg	V	O	1.27	0.72	0.58	1.4	3	2	4	-2
Nd2AmBeO6	1.90502571	0.983815894	1	0.920963466	1	Nd	Am	Be	O	1.27	0.85	0.45	1.4	3	4	2	-2
Nd2LiVO6	1.90502571	0.983815894	1	0.920963466	1	Nd	Li	V	O	1.27	0.76	0.54	1.4	3	1	5	-2
Ce2CrReO6	1.908843667	0.983724146	1	0.916062686	1	Ce	Cr	Re	O	1.34	0.8	0.63	1.4	3	2	4	-2
Ce2HfMgO6	1.908843667	0.983724146	1	0.916062686	1	Ce	Hf	Mg	O	1.34	0.71	0.72	1.4	3	4	2	-2
Ce2SiTmO6	1.908843667	0.983724146	1	0.916062686	1	Ce	Si	Tm	O	1.34	0.4	1.03	1.4	3	4	2	-2
Ce2SbTiO6	1.908843667	0.983724146	1	0.916062686	1	Ce	Sb	Ti	O	1.34	0.76	0.67	1.4	3	3	3	-2
Ce2MnRhO6	1.908843667	0.983724146	1	0.916062686	1	Ce	Mn	Rh	O	1.34	0.83	0.6	1.4	3	2	4	-2
Ce2FeMoO6	1.908843667	0.983724146	1	0.916062686	1	Ce	Fe	Mo	O	1.34	0.78	0.65	1.4	3	2	4	-2
Sm2BeRhO6	1.91096549	0.983672923	1	0.969746443	1	Sm	Be	Rh	O	1.24	0.45	0.6	1.4	3	2	4	-2
La2ScTaO6	1.912840314	0.983627522	1	0.915176889	1	La	Sc	Ta	O	1.36	0.745	0.72	1.4	3	3	3	-2
La2PUO6	1.912840314	0.983627522	1	0.915176889	1	La	P	U	O	1.36	0.44	1.025	1.4	3	3	3	-2
La2NbScO6	1.912840314	0.983627522	1	0.915176889	1	La	Nb	Sc	O	1.36	0.72	0.745	1.4	3	3	3	-2
La2InRhO6	1.912840314	0.983627522	1	0.915176889	1	La	In	Rh	O	1.36	0.8	0.665	1.4	3	3	3	-2
La2CoZrO6	1.912840314	0.983627522	1	0.915176889	1	La	Co	Zr	O	1.36	0.745	0.72	1.4	3	2	4	-2
La2BScO6	1.914302934	0.983592011	1	1.023126981	1	La	B	Sc	O	1.36	0.27	0.745	1.4	3	3	3	-2
Nd2BeVO6	1.914784942	0.983580291	1	0.985887784	1	Nd	Be	V	O	1.27	0.45	0.58	1.4	3	2	4	-2
Ce2BScO6	1.916981331	0.983526775	1	1.015713017	1	Ce	B	Sc	O	1.34	0.27	0.745	1.4	3	3	3	-2
Ce2MoScO6	1.92067442	0.983436379	1	0.914981148	1	Ce	Mo	Sc	O	1.34	0.69	0.745	1.4	3	3	3	-2
Ce2AlYO6	1.92067442	0.983436379	1	0.914981148	1	Ce	Al	Y	O	1.34	0.535	0.9	1.4	3	3	3	-2
Sm2AmBO6	1.920747401	0.983434587	1	0.922997232	1	Sm	Am	B	O	1.24	0.975	0.27	1.4	3	3	3	-2
Nd2CuVO6	1.92228503	0.983396793	1	0.918722679	1	Nd	Cu	V	O	1.27	0.77	0.54	1.4	3	1	5	-2
Nd2LiRhO6	1.92228503	0.983396793	1	0.918722679	1	Nd	Li	Rh	O	1.27	0.76	0.55	1.4	3	1	5	-2
Nd2GeVO6	1.92228503	0.983396793	1	0.918722679	1	Nd	Ge	V	O	1.27	0.73	0.58	1.4	3	2	4	-2
Ce2AlHoO6	1.923076561	0.983377303	1	0.914765147	1	Ce	Al	Ho	O	1.34	0.535	0.901	1.4	3	3	3	-2
La2InTiO6	1.925391937	0.983320153	1	0.914105253	1	La	In	Ti	O	1.36	0.8	0.67	1.4	3	3	3	-2
La2DySiO6	1.925391937	0.983320153	1	0.914105253	1	La	Dy	Si	O	1.36	1.07	0.4	1.4	3	2	4	-2
La2BiPO6	1.925391937	0.983320153	1	0.914105253	1	La	Bi	P	O	1.36	1.03	0.44	1.4	3	3	3	-2
La2AsErO6	1.925391937	0.983320153	1	0.914105253	1	La	As	Er	O	1.36	0.58	0.89	1.4	3	3	3	-2
La2NpSO6	1.925391937	0.983320153	1	0.914105253	1	La	Np	S	O	1.36	1.1	0.37	1.4	3	2	4	-2
La2BrTmO6	1.925391937	0.983320153	1	0.914105253	1	La	Br	Tm	O	1.36	0.59	0.88	1.4	3	3	3	-2
Te2HgNO6	1.927387975	0.98327072	1	0.807635215	-1	Te	Hg	N	O	0.97	1.19	0.16	1.4	4	1	3	-2
Te2BrLiO6	1.927387975	0.98327072	1	0.807635215	-1	Te	Br	Li	O	0.97	0.59	0.76	1.4	4	3	1	-2
Te2AsCuO6	1.927387975	0.98327072	1	0.807635215	-1	Te	As	Cu	O	0.97	0.58	0.77	1.4	4	3	1	-2
Sm2GeMgO6	1.927592482	0.983265646	1	0.92185773	1	Sm	Ge	Mg	O	1.24	0.53	0.72	1.4	3	4	2	-2
Sm2CoMgO6	1.927592482	0.983265646	1	0.92185773	1	Sm	Co	Mg	O	1.24	0.53	0.72	1.4	3	4	2	-2
Sm2CrLiO6	1.927592482	0.983265646	1	0.92185773	1	Sm	Cr	Li	O	1.24	0.49	0.76	1.4	3	5	1	-2
La2CoLuO6	1.927937635	0.98325708	1	0.913891227	1	La	Co	Lu	O	1.36	0.61	0.861	1.4	3	3	3	-2
Pb2AlCuO6	1.930161372	0.983201781	1	0.806153407	-1	Pb	Al	Cu	O	0.94	0.535	0.77	1.4	4	3	1	-2
Ce2CoTiO6	1.930891241	0.983183589	1	0.815460261	-1	Ce	Co	Ti	O	1.14	0.745	0.86	1.4	4	2	2	-2
Ce2FeWO6	1.932805518	0.983135779	1	0.913902161	1	Ce	Fe	W	O	1.34	0.78	0.66	1.4	3	2	4	-2
Ce2DySO6	1.932805518	0.983135779	1	0.913902161	1	Ce	Dy	S	O	1.34	1.07	0.37	1.4	3	2	4	-2
Ce2InVO6	1.932805518	0.983135779	1	0.913902161	1	Ce	In	V	O	1.34	0.8	0.64	1.4	3	3	3	-2
Ce2NbTaO6	1.932805518	0.983135779	1	0.913902161	1	Ce	Nb	Ta	O	1.34	0.72	0.72	1.4	3	3	3	-2
Ce2MgZrO6	1.932805518	0.983135779	1	0.913902161	1	Ce	Mg	Zr	O	1.34	0.72	0.72	1.4	3	2	4	-2
Ce2GeHfO6	1.932805518	0.983135779	1	0.913902161	1	Ce	Ge	Hf	O	1.34	0.73	0.71	1.4	3	2	4	-2
Ce2IrSbO6	1.932805518	0.983135779	1	0.913902161	1	Ce	Ir	Sb	O	1.34	0.68	0.76	1.4	3	3	3	-2
Ce2CuHfO6	1.932805518	0.983135779	1	0.913902161	1	Ce	Cu	Hf	O	1.34	0.73	0.71	1.4	3	2	4	-2
Ce2RuSbO6	1.932805518	0.983135779	1	0.913902161	1	Ce	Ru	Sb	O	1.34	0.68	0.76	1.4	3	3	3	-2
Ce2MoVO6	1.932805518	0.983135779	1	0.913902161	1	Ce	Mo	V	O	1.34	0.65	0.79	1.4	3	4	2	-2
Ce2PPuO6	1.932805518	0.983135779	1	0.913902161	1	Ce	P	Pu	O	1.34	0.44	1	1.4	3	3	3	-2
Ce2AsLuO6	1.935267919	0.983074069	1	0.913686668	1	Ce	As	Lu	O	1.34	0.58	0.861	1.4	3	3	3	-2
Sm2BeVO6	1.938889257	0.982982886	1	0.974810393	1	Sm	Be	V	O	1.24	0.45	0.58	1.4	3	2	4	-2
Nd2MgRhO6	1.940833217	0.982933727	1	0.91649277	1	Nd	Mg	Rh	O	1.27	0.72	0.6	1.4	3	2	4	-2
Nd2VZnO6	1.940833217	0.982933727	1	0.91649277	1	Nd	V	Zn	O	1.27	0.58	0.74	1.4	3	4	2	-2
Nd2CuRhO6	1.940833217	0.982933727	1	0.91649277	1	Nd	Cu	Rh	O	1.27	0.77	0.55	1.4	3	1	5	-2
Nd2BeCeO6	1.940833217	0.982933727	1	0.91649277	1	Nd	Be	Ce	O	1.27	0.45	0.87	1.4	3	2	4	-2
Nd2HgNO6	1.940833217	0.982933727	1	0.91649277	1	Nd	Hg	N	O	1.27	1.19	0.13	1.4	3	1	5	-2
La2CrLuO6	1.940843714	0.982933461	1	0.912822599	1	La	Cr	Lu	O	1.36	0.615	0.861	1.4	3	3	3	-2
Sm2CoGeO6	1.94228346	0.982896957	1	0.919587144	1	Sm	Co	Ge	O	1.24	0.53	0.73	1.4	3	4	2	-2
Sm2CrCuO6	1.94228346	0.982896957	1	0.919587144	1	Sm	Cr	Cu	O	1.24	0.49	0.77	1.4	3	5	1	-2
Sm2CuGeO6	1.94228346	0.982896957	1	0.919587144	1	Sm	Cu	Ge	O	1.24	0.73	0.53	1.4	3	2	4	-2
Nd2BScO6	1.943064099	0.98287713	1	0.989764145	1	Nd	B	Sc	O	1.27	0.27	0.745	1.4	3	3	3	-2
Ce2InMnO6	1.945238568	0.982821774	1	0.912825715	1	Ce	In	Mn	O	1.34	0.8	0.645	1.4	3	3	3	-2
Ce2FeInO6	1.945238568	0.982821774	1	0.912825715	1	Ce	Fe	In	O	1.34	0.645	0.8	1.4	3	3	3	-2
Sm2FeGaO6	1.950131266	0.982696536	1	0.918456041	1	Sm	Fe	Ga	O	1.24	0.645	0.62	1.4	3	3	3	-2
Ce2AlDyO6	1.950296706	0.982692285	1	0.912395847	1	Ce	Al	Dy	O	1.34	0.535	0.912	1.4	3	3	3	-2
Nd2MgTiO6	1.950593741	0.982684649	1	0.915381869	1	Nd	Mg	Ti	O	1.27	0.72	0.605	1.4	3	2	4	-2	1
La2InRuO6	1.951382506	0.982664355	1	0.911969493	1	La	In	Ru	O	1.36	0.8	0.68	1.4	3	3	3	-2
La2InIrO6	1.951382506	0.982664355	1	0.911969493	1	La	In	Ir	O	1.36	0.8	0.68	1.4	3	3	3	-2
La2MnMoO6	1.951382506	0.982664355	1	0.911969493	1	La	Mn	Mo	O	1.36	0.83	0.65	1.4	3	2	4	-2
La2RuTiO6	1.951382506	0.982664355	1	0.911969493	1	La	Ru	Ti	O	1.36	0.62	0.86	1.4	3	4	2	-2
La2AsNaO6	1.951382506	0.982664355	1	0.911969493	1	La	As	Na	O	1.36	0.46	1.02	1.4	3	5	1	-2
La2AsYO6	1.951382506	0.982664355	1	0.911969493	1	La	As	Y	O	1.36	0.58	0.9	1.4	3	3	3	-2
La2PPaO6	1.951382506	0.982664355	1	0.911969493	1	La	P	Pa	O	1.36	0.44	1.04	1.4	3	3	3	-2
La2CaNiO6	1.951382506	0.982664355	1	0.911969493	1	La	Ca	Ni	O	1.36	1	0.48	1.4	3	2	4	-2
La2CdMnO6	1.951382506	0.982664355	1	0.911969493	1	La	Cd	Mn	O	1.36	0.95	0.53	1.4	3	2	4	-2
La2AgMnO6	1.951382506	0.982664355	1	0.911969493	1	La	Ag	Mn	O	1.36	1.15	0.33	1.4	3	1	5	-2
La2CdGeO6	1.951382506	0.982664355	1	0.911969493	1	La	Cd	Ge	O	1.36	0.95	0.53	1.4	3	2	4	-2
La2BrErO6	1.951382506	0.982664355	1	0.911969493	1	La	Br	Er	O	1.36	0.59	0.89	1.4	3	3	3	-2
La2SbTaO6	1.951382506	0.982664355	1	0.911969493	1	La	Sb	Ta	O	1.36	0.76	0.72	1.4	3	3	3	-2
La2CdCoO6	1.951382506	0.982664355	1	0.911969493	1	La	Cd	Co	O	1.36	0.95	0.53	1.4	3	2	4	-2
La2NbSbO6	1.951382506	0.982664355	1	0.911969493	1	La	Nb	Sb	O	1.36	0.72	0.76	1.4	3	3	3	-2
Ce2AsYbO6	1.952844025	0.982626687	1	0.912181064	1	Ce	As	Yb	O	1.34	0.58	0.868	1.4	3	3	3	-2
La2GaLuO6	1.954047032	0.982595617	1	0.911756466	1	La	Ga	Lu	O	1.36	0.62	0.861	1.4	3	3	3	-2
La2AsHoO6	1.954047032	0.982595617	1	0.911756466	1	La	As	Ho	O	1.36	0.58	0.901	1.4	3	3	3	-2
La2BeCrO6	1.954847113	0.982574921	1	1.02716564	1	La	Be	Cr	O	1.36	0.45	0.55	1.4	3	2	4	-2
La2AlEuO6	1.956723517	0.982526283	1	0.911543539	1	La	Al	Eu	O	1.36	0.535	0.947	1.4	3	3	3	-2
Ce2MnRuO6	1.957975234	0.982493759	1	0.911751803	1	Ce	Mn	Ru	O	1.34	0.83	0.62	1.4	3	2	4	-2
Ce2CdSeO6	1.957975234	0.982493759	1	0.911751803	1	Ce	Cd	Se	O	1.34	0.95	0.5	1.4	3	2	4	-2
Ce2NpPO6	1.957975234	0.982493759	1	0.911751803	1	Ce	Np	P	O	1.34	1.01	0.44	1.4	3	3	3	-2
Ce2MoSbO6	1.957975234	0.982493759	1	0.911751803	1	Ce	Mo	Sb	O	1.34	0.69	0.76	1.4	3	3	3	-2
Ce2GeZrO6	1.957975234	0.982493759	1	0.911751803	1	Ce	Ge	Zr	O	1.34	0.73	0.72	1.4	3	2	4	-2
Ce2CuZrO6	1.957975234	0.982493759	1	0.911751803	1	Ce	Cu	Zr	O	1.34	0.73	0.72	1.4	3	2	4	-2
Ce2HfZnO6	1.957975234	0.982493759	1	0.911751803	1	Ce	Hf	Zn	O	1.34	0.71	0.74	1.4	3	4	2	-2
Ce2VWO6	1.957975234	0.982493759	1	0.911751803	1	Ce	V	W	O	1.34	0.79	0.66	1.4	3	2	4	-2
Ce2CrMoO6	1.957975234	0.982493759	1	0.911751803	1	Ce	Cr	Mo	O	1.34	0.8	0.65	1.4	3	2	4	-2
Sm2CoZnO6	1.958315331	0.982484911	1	0.917327716	1	Sm	Co	Zn	O	1.24	0.53	0.74	1.4	3	4	2	-2
Sm2BPuO6	1.958315331	0.982484911	1	0.917327716	1	Sm	B	Pu	O	1.24	0.27	1	1.4	3	3	3	-2
Sm2GeZnO6	1.958315331	0.982484911	1	0.917327716	1	Sm	Ge	Zn	O	1.24	0.53	0.74	1.4	3	4	2	-2
Ce2BrLuO6	1.96055915	0.982426418	1	0.911537323	1	Ce	Br	Lu	O	1.34	0.59	0.861	1.4	3	3	3	-2
Nd2IrLiO6	1.96068033	0.982423253	1	0.914273659	1	Nd	Ir	Li	O	1.27	0.57	0.76	1.4	3	5	1	-2	1
Nd2CEuO6	1.96068033	0.982423253	1	0.914273659	1	Nd	C	Eu	O	1.27	0.16	1.17	1.4	3	4	2	-2
Sm2BScO6	1.963563424	0.982347782	1	0.978643199	1	Sm	B	Sc	O	1.24	0.27	0.745	1.4	3	3	3	-2
La2IrTiO6	1.964824869	0.982314654	1	0.910905352	1	La	Ir	Ti	O	1.36	0.625	0.86	1.4	3	4	2	-2
La2NiTlO6	1.964824869	0.982314654	1	0.910905352	1	La	Ni	Tl	O	1.36	0.6	0.885	1.4	3	3	3	-2
La2CuEuO6	1.97028583	0.982170489	1	0.91048039	1	La	Cu	Eu	O	1.36	0.54	0.947	1.4	3	3	3	-2
Ce2CoHfO6	1.971017229	0.982151088	1	0.910680414	1	Ce	Co	Hf	O	1.34	0.745	0.71	1.4	3	2	4	-2
Ce2IrMnO6	1.971017229	0.982151088	1	0.910680414	1	Ce	Ir	Mn	O	1.34	0.625	0.83	1.4	3	4	2	-2
Nd2GeTiO6	1.971094395	0.982149039	1	0.913168129	1	Nd	Ge	Ti	O	1.27	0.73	0.605	1.4	3	2	4	-2
Nd2CuTiO6	1.971094395	0.982149039	1	0.913168129	1	Nd	Cu	Ti	O	1.27	0.73	0.605	1.4	3	2	4	-2	1
Nd2AlInO6	1.971094395	0.982149039	1	0.913168129	1	Nd	Al	In	O	1.27	0.535	0.8	1.4	3	3	3	-2
La2GaYbO6	1.973034371	0.982097465	1	0.910268058	1	La	Ga	Yb	O	1.36	0.62	0.868	1.4	3	3	3	-2
Sm2AgNO6	1.975696762	0.982026432	1	0.915079364	1	Sm	Ag	N	O	1.24	1.15	0.13	1.4	3	1	5	-2
Sm2AlScO6	1.975696762	0.982026432	1	0.915079364	1	Sm	Al	Sc	O	1.24	0.535	0.745	1.4	3	3	3	-2
Sm2BCeO6	1.975696762	0.982026432	1	0.915079364	1	Sm	B	Ce	O	1.24	0.27	1.01	1.4	3	3	3	-2
La2FeHfO6	1.97856765	0.981949506	1	0.90984369	1	La	Fe	Hf	O	1.36	0.78	0.71	1.4	3	2	4	-2
La2BrYO6	1.97856765	0.981949506	1	0.90984369	1	La	Br	Y	O	1.36	0.59	0.9	1.4	3	3	3	-2
La2InMoO6	1.97856765	0.981949506	1	0.90984369	1	La	In	Mo	O	1.36	0.8	0.69	1.4	3	3	3	-2
La2ReTiO6	1.97856765	0.981949506	1	0.90984369	1	La	Re	Ti	O	1.36	0.63	0.86	1.4	3	4	2	-2
La2MnWO6	1.97856765	0.981949506	1	0.90984369	1	La	Mn	W	O	1.36	0.83	0.66	1.4	3	2	4	-2
La2ErNiO6	1.97856765	0.981949506	1	0.90984369	1	La	Er	Ni	O	1.36	0.89	0.6	1.4	3	3	3	-2
Ce2BrYbO6	1.978989719	0.981938168	1	0.910038788	1	Ce	Br	Yb	O	1.34	0.59	0.868	1.4	3	3	3	-2
Pr2NiSiO6	1.97938871	0.981927442	1	0.937598143	1	Pr	Ni	Si	O	1.179	0.69	0.4	1.4	3	2	4	-2
Pr2MgSO6	1.97938871	0.981927442	1	0.937598143	1	Pr	Mg	S	O	1.179	0.72	0.37	1.4	3	2	4	-2
Pr2LiMnO6	1.97938871	0.981927442	1	0.937598143	1	Pr	Li	Mn	O	1.179	0.76	0.33	1.4	3	1	5	-2
Pr2BeMoO6	1.979393615	0.98192731	1	0.935194045	1	Pr	Be	Mo	O	1.179	0.45	0.65	1.4	3	2	4	-2
Pr2GeSO6	1.979393615	0.98192731	1	0.935194045	1	Pr	Ge	S	O	1.179	0.73	0.37	1.4	3	2	4	-2
Pr2CuMnO6	1.979393615	0.98192731	1	0.935194045	1	Pr	Cu	Mn	O	1.179	0.77	0.33	1.4	3	1	5	-2
Pr2CuSO6	1.979393615	0.98192731	1	0.935194045	1	Pr	Cu	S	O	1.179	0.73	0.37	1.4	3	2	4	-2
Pr2FePO6	1.9799387	0.981912647	1	0.938804833	1	Pr	Fe	P	O	1.179	0.645	0.44	1.4	3	3	3	-2
Pr2MnPO6	1.9799387	0.981912647	1	0.938804833	1	Pr	Mn	P	O	1.179	0.645	0.44	1.4	3	3	3	-2
Pr2PRhO6	1.979947577	0.981912408	1	0.933996614	1	Pr	P	Rh	O	1.179	0.44	0.665	1.4	3	3	3	-2
Pr2EuNO6	1.98027199	0.981903675	1	0.933518499	1	Pr	Eu	N	O	1.179	0.947	0.16	1.4	3	3	3	-2
Pr2PVO6	1.98085774	0.981887896	1	0.940014633	1	Pr	P	V	O	1.179	0.44	0.64	1.4	3	3	3	-2
Pr2BeReO6	1.98085774	0.981887896	1	0.940014633	1	Pr	Be	Re	O	1.179	0.45	0.63	1.4	3	2	4	-2
Pr2BrCuO6	1.98085774	0.981887896	1	0.940014633	1	Pr	Br	Cu	O	1.179	0.31	0.77	1.4	3	5	1	-2
Pr2BeWO6	1.980868721	0.9818876	1	0.932802245	1	Pr	Be	W	O	1.179	0.45	0.66	1.4	3	2	4	-2
Pr2CCdO6	1.980868721	0.9818876	1	0.932802245	1	Pr	C	Cd	O	1.179	0.16	0.95	1.4	3	4	2	-2
Pr2PTiO6	1.980868721	0.9818876	1	0.932802245	1	Pr	P	Ti	O	1.179	0.44	0.67	1.4	3	3	3	-2
Pr2SZnO6	1.980868721	0.9818876	1	0.932802245	1	Pr	S	Zn	O	1.179	0.37	0.74	1.4	3	4	2	-2
La2BrHoO6	1.981352417	0.981874559	1	0.909631655	1	La	Br	Ho	O	1.36	0.59	0.901	1.4	3	3	3	-2
Nd2CuInO6	1.981837406	0.981861473	1	0.912065268	1	Nd	Cu	In	O	1.27	0.54	0.8	1.4	3	3	3	-2
Nd2RhZnO6	1.981837406	0.981861473	1	0.912065268	1	Nd	Rh	Zn	O	1.27	0.6	0.74	1.4	3	4	2	-2
Nd2MgRuO6	1.981837406	0.981861473	1	0.912065268	1	Nd	Mg	Ru	O	1.27	0.72	0.62	1.4	3	2	4	-2
Nd2CSrO6	1.981837406	0.981861473	1	0.912065268	1	Nd	C	Sr	O	1.27	0.16	1.18	1.4	3	4	2	-2
Nd2CuIrO6	1.981837406	0.981861473	1	0.912065268	1	Nd	Cu	Ir	O	1.27	0.77	0.57	1.4	3	1	5	-2	1
Pr2BeIrO6	1.982146492	0.981853128	1	0.941227555	1	Pr	Be	Ir	O	1.179	0.45	0.625	1.4	3	2	4	-2
Pr2CoSO6	1.982156774	0.98185285	1	0.931610927	1	Pr	Co	S	O	1.179	0.745	0.37	1.4	3	2	4	-2
Pr2AlAsO6	1.982156774	0.98185285	1	0.931610927	1	Pr	Al	As	O	1.179	0.535	0.58	1.4	3	3	3	-2
Pr2DyNO6	1.983097513	0.981827426	1	0.941956812	1	Pr	Dy	N	O	1.179	0.912	0.16	1.4	3	3	3	-2
Pr2NSmO6	1.98310564	0.981827207	1	0.930897595	1	Pr	N	Sm	O	1.179	0.16	0.958	1.4	3	3	3	-2
Ce2BNbO6	1.983198151	0.981824704	1	1.022412971	1	Ce	B	Nb	O	1.34	0.27	0.72	1.4	3	3	3	-2
Ce2BTaO6	1.983198151	0.981824704	1	1.022412971	1	Ce	B	Ta	O	1.34	0.27	0.72	1.4	3	3	3	-2
Ce2CMnO6	1.983198151	0.981824704	1	1.022412971	1	Ce	C	Mn	O	1.34	0.16	0.83	1.4	3	4	2	-2
La2BTaO6	1.983590313	0.981814094	1	1.02987584	1	La	B	Ta	O	1.36	0.27	0.72	1.4	3	3	3	-2
La2BNbO6	1.983590313	0.981814094	1	1.02987584	1	La	B	Nb	O	1.36	0.27	0.72	1.4	3	3	3	-2
La2CMnO6	1.983590313	0.981814094	1	1.02987584	1	La	C	Mn	O	1.36	0.16	0.83	1.4	3	4	2	-2
Pr2BeRuO6	1.983805703	0.981808263	1	0.942443612	1	Pr	Be	Ru	O	1.179	0.45	0.62	1.4	3	2	4	-2
Pr2BrLiO6	1.983805703	0.981808263	1	0.942443612	1	Pr	Br	Li	O	1.179	0.31	0.76	1.4	3	5	1	-2
Pr2BInO6	1.983805703	0.981808263	1	0.942443612	1	Pr	B	In	O	1.179	0.27	0.8	1.4	3	3	3	-2
Pr2PRuO6	1.983811544	0.981808105	1	0.930422647	1	Pr	P	Ru	O	1.179	0.44	0.68	1.4	3	3	3	-2
Pr2IrPO6	1.983811544	0.981808105	1	0.930422647	1	Pr	Ir	P	O	1.179	0.68	0.44	1.4	3	3	3	-2
Pr2MgSiO6	1.983811544	0.981808105	1	0.930422647	1	Pr	Mg	Si	O	1.179	0.72	0.4	1.4	3	2	4	-2
La2AsDyO6	1.98414929	0.981798958	1	0.909419719	1	La	As	Dy	O	1.36	0.58	0.912	1.4	3	3	3	-2
Ce2ZnZrO6	1.984366324	0.981793078	1	0.90961154	1	Ce	Zn	Zr	O	1.34	0.74	0.72	1.4	3	2	4	-2
Ce2FeTaO6	1.984366324	0.981793078	1	0.90961154	1	Ce	Fe	Ta	O	1.34	0.78	0.68	1.4	3	2	4	-2
Ce2AsTmO6	1.984366324	0.981793078	1	0.90961154	1	Ce	As	Tm	O	1.34	0.58	0.88	1.4	3	3	3	-2
Ce2MnReO6	1.984366324	0.981793078	1	0.90961154	1	Ce	Mn	Re	O	1.34	0.83	0.63	1.4	3	2	4	-2
Ce2FeNbO6	1.984366324	0.981793078	1	0.90961154	1	Ce	Fe	Nb	O	1.34	0.78	0.68	1.4	3	2	4	-2
Ce2CrWO6	1.984366324	0.981793078	1	0.90961154	1	Ce	Cr	W	O	1.34	0.8	0.66	1.4	3	2	4	-2
Ce2RhTiO6	1.984366324	0.981793078	1	0.90961154	1	Ce	Rh	Ti	O	1.34	0.6	0.86	1.4	3	4	2	-2
Ce2AgBrO6	1.984366324	0.981793078	1	0.90961154	1	Ce	Ag	Br	O	1.34	1.15	0.31	1.4	3	1	5	-2
Sm2CuScO6	1.984896557	0.981778703	1	0.913959316	1	Sm	Cu	Sc	O	1.24	0.54	0.745	1.4	3	3	3	-2
Pr2AlBrO6	1.985832915	0.98175329	1	0.929237396	1	Pr	Al	Br	O	1.179	0.535	0.59	1.4	3	3	3	-2
La2AlSmO6	1.986958282	0.981722697	1	0.909207881	1	La	Al	Sm	O	1.36	0.535	0.958	1.4	3	3	3	-2
Ce2LuNiO6	1.987073155	0.981719572	1	0.909398066	1	Ce	Lu	Ni	O	1.34	0.861	0.6	1.4	3	3	3	-2
Pr2HoNO6	1.987728517	0.981701728	1	0.94464045	1	Pr	Ho	N	O	1.179	0.901	0.16	1.4	3	3	3	-2
Pr2MoPO6	1.988220846	0.981688312	1	0.92805516	1	Pr	Mo	P	O	1.179	0.69	0.44	1.4	3	3	3	-2
Pr2BeTaO6	1.988220846	0.981688312	1	0.92805516	1	Pr	Be	Ta	O	1.179	0.45	0.68	1.4	3	2	4	-2
Pr2GeSiO6	1.988220846	0.981688312	1	0.92805516	1	Pr	Ge	Si	O	1.179	0.73	0.4	1.4	3	2	4	-2
Pr2BeNbO6	1.988220846	0.981688312	1	0.92805516	1	Pr	Be	Nb	O	1.179	0.45	0.68	1.4	3	2	4	-2
Pr2CuSiO6	1.988220846	0.981688312	1	0.92805516	1	Pr	Cu	Si	O	1.179	0.73	0.4	1.4	3	2	4	-2
Pr2GaPO6	1.988238874	0.98168782	1	0.944885175	1	Pr	Ga	P	O	1.179	0.62	0.44	1.4	3	3	3	-2
Pr2NiSO6	1.988238874	0.98168782	1	0.944885175	1	Pr	Ni	S	O	1.179	0.69	0.37	1.4	3	2	4	-2
Pr2NYO6	1.988238874	0.98168782	1	0.944885175	1	Pr	N	Y	O	1.179	0.16	0.9	1.4	3	3	3	-2
Pr2BLuO6	1.988742422	0.981674087	1	0.927819073	1	Pr	B	Lu	O	1.179	0.27	0.861	1.4	3	3	3	-2
Pr2AlNiO6	1.990975378	0.981613058	1	0.926875928	1	Pr	Al	Ni	O	1.179	0.535	0.6	1.4	3	3	3	-2
Pr2AmNO6	1.990975378	0.981613058	1	0.926875928	1	Pr	Am	N	O	1.179	0.975	0.16	1.4	3	3	3	-2
Pr2CrPO6	1.991014729	0.98161198	1	0.946110707	1	Pr	Cr	P	O	1.179	0.615	0.44	1.4	3	3	3	-2
La2CoTlO6	1.992612689	0.981568173	1	0.908784501	1	La	Co	Tl	O	1.36	0.61	0.885	1.4	3	3	3	-2
La2MgPbO6	1.992612689	0.981568173	1	0.908784501	1	La	Mg	Pb	O	1.36	0.72	0.775	1.4	3	2	4	-2
Pr2BYbO6	1.992804109	0.981562918	1	0.926169827	1	Pr	B	Yb	O	1.179	0.27	0.868	1.4	3	3	3	-2
Nd2IrMgO6	1.9929109	0.981559986	1	0.910965069	1	Nd	Ir	Mg	O	1.27	0.625	0.72	1.4	3	4	2	-2	1
Nd2TiZnO6	1.9929109	0.981559986	1	0.910965069	1	Nd	Ti	Zn	O	1.27	0.605	0.74	1.4	3	4	2	-2
Nd2NiScO6	1.9929109	0.981559986	1	0.910965069	1	Nd	Ni	Sc	O	1.27	0.6	0.745	1.4	3	3	3	-2
Pr2SiZnO6	1.994096624	0.981527394	1	0.92569969	1	Pr	Si	Zn	O	1.179	0.4	0.74	1.4	3	4	2	-2
Pr2ClNaO6	1.994096624	0.981527394	1	0.92569969	1	Pr	Cl	Na	O	1.179	0.12	1.02	1.4	3	5	1	-2
Pr2LiPO6	1.994096624	0.981527394	1	0.92569969	1	Pr	Li	P	O	1.179	0.76	0.38	1.4	3	1	5	-2
Pr2ErNO6	1.994164828	0.981525517	1	0.947339423	1	Pr	Er	N	O	1.179	0.89	0.16	1.4	3	3	3	-2
Pr2BeRhO6	1.994164828	0.981525517	1	0.947339423	1	Pr	Be	Rh	O	1.179	0.45	0.6	1.4	3	2	4	-2
Pr2CoPO6	1.994164828	0.981525517	1	0.947339423	1	Pr	Co	P	O	1.179	0.61	0.44	1.4	3	3	3	-2
Sm2GaTiO6	1.994437468	0.981518014	1	0.912842006	1	Sm	Ga	Ti	O	1.24	0.62	0.67	1.4	3	3	3	-2
Pr2AlCoO6	1.997584777	0.981431166	1	0.924526433	1	Pr	Al	Co	O	1.179	0.535	0.61	1.4	3	3	3	-2
Pr2CoSiO6	1.997584777	0.981431166	1	0.924526433	1	Pr	Co	Si	O	1.179	0.745	0.4	1.4	3	2	4	-2
Ce2CoZrO6	1.998024346	0.981419003	1	0.908545173	1	Ce	Co	Zr	O	1.34	0.745	0.72	1.4	3	2	4	-2
Ce2PUO6	1.998024346	0.981419003	1	0.908545173	1	Ce	P	U	O	1.34	0.44	1.025	1.4	3	3	3	-2
Ce2ScTaO6	1.998024346	0.981419003	1	0.908545173	1	Ce	Sc	Ta	O	1.34	0.745	0.72	1.4	3	3	3	-2
Ce2NbScO6	1.998024346	0.981419003	1	0.908545173	1	Ce	Nb	Sc	O	1.34	0.72	0.745	1.4	3	3	3	-2
Ce2InRhO6	1.998024346	0.981419003	1	0.908545173	1	Ce	In	Rh	O	1.34	0.8	0.665	1.4	3	3	3	-2
Bi2LiMnO6	1.998902391	0.981394681	1	0.934326184	1	Bi	Li	Mn	O	1.17	0.76	0.33	1.4	3	1	5	-2
Bi2MgSO6	1.998902391	0.981394681	1	0.934326184	1	Bi	Mg	S	O	1.17	0.72	0.37	1.4	3	2	4	-2
Bi2NiSiO6	1.998902391	0.981394681	1	0.934326184	1	Bi	Ni	Si	O	1.17	0.69	0.4	1.4	3	2	4	-2
Bi2MnPO6	1.998926059	0.981394025	1	0.935528663	1	Bi	Mn	P	O	1.17	0.645	0.44	1.4	3	3	3	-2
Bi2FePO6	1.998926059	0.981394025	1	0.935528663	1	Bi	Fe	P	O	1.17	0.645	0.44	1.4	3	3	3	-2
Bi2BeReO6	1.999324366	0.981382981	1	0.936734241	1	Bi	Be	Re	O	1.17	0.45	0.63	1.4	3	2	4	-2
Bi2PVO6	1.999324366	0.981382981	1	0.936734241	1	Bi	P	V	O	1.17	0.44	0.64	1.4	3	3	3	-2
Bi2BrCuO6	1.999324366	0.981382981	1	0.936734241	1	Bi	Br	Cu	O	1.17	0.31	0.77	1.4	3	5	1	-2
Bi2BeMoO6	1.999977152	0.981364865	1	0.931930476	1	Bi	Be	Mo	O	1.17	0.45	0.65	1.4	3	2	4	-2
Bi2GeSO6	1.999977152	0.981364865	1	0.931930476	1	Bi	Ge	S	O	1.17	0.73	0.37	1.4	3	2	4	-2
Bi2CuMnO6	1.999977152	0.981364865	1	0.931930476	1	Bi	Cu	Mn	O	1.17	0.77	0.33	1.4	3	1	5	-2	1
Bi2CuSO6	1.999977152	0.981364865	1	0.931930476	1	Bi	Cu	S	O	1.17	0.73	0.37	1.4	3	2	4	-2
Bi2BeIrO6	2.000097867	0.981361513	1	0.93794293	1	Bi	Be	Ir	O	1.17	0.45	0.625	1.4	3	2	4	-2
Bi2AlCuO6	2.000097867	0.981361513	1	0.93794293	1	Bi	Al	Cu	O	1.17	0.535	0.54	1.4	3	3	3	-2
Bi2DyNO6	2.000742323	0.981343607	1	0.938669642	1	Bi	Dy	N	O	1.17	0.912	0.16	1.4	3	3	3	-2
Bi2PRhO6	2.001074874	0.98133436	1	0.930737223	1	Bi	P	Rh	O	1.17	0.44	0.665	1.4	3	3	3	-2
La2CuSmO6	2.001185583	0.981331281	1	0.90815017	1	La	Cu	Sm	O	1.36	0.54	0.958	1.4	3	3	3	-2
Bi2BeRuO6	2.001247202	0.981329567	1	0.939154743	1	Bi	Be	Ru	O	1.17	0.45	0.62	1.4	3	2	4	-2
Bi2BrLiO6	2.001247202	0.981329567	1	0.939154743	1	Bi	Br	Li	O	1.17	0.31	0.76	1.4	3	5	1	-2
Bi2BInO6	2.001247202	0.981329567	1	0.939154743	1	Bi	B	In	O	1.17	0.27	0.8	1.4	3	3	3	-2
Pr2CuPO6	2.001440106	0.981324199	1	0.923356146	1	Pr	Cu	P	O	1.179	0.77	0.38	1.4	3	1	5	-2
Pr2BTmO6	2.001440106	0.981324199	1	0.923356146	1	Pr	B	Tm	O	1.179	0.27	0.88	1.4	3	3	3	-2
Pr2NNaO6	2.001440106	0.981324199	1	0.923356146	1	Pr	N	Na	O	1.179	0.13	1.02	1.4	3	5	1	-2
Pr2FeSO6	2.001440106	0.981324199	1	0.923356146	1	Pr	Fe	S	O	1.179	0.78	0.37	1.4	3	2	4	-2
Pr2AlCrO6	2.001440106	0.981324199	1	0.923356146	1	Pr	Al	Cr	O	1.179	0.535	0.615	1.4	3	3	3	-2
Pr2NTmO6	2.00159245	0.981319959	1	0.949806452	1	Pr	N	Tm	O	1.179	0.16	0.88	1.4	3	3	3	-2
Pr2NiPO6	2.00159245	0.981319959	1	0.949806452	1	Pr	Ni	P	O	1.179	0.6	0.44	1.4	3	3	3	-2
Bi2EuNO6	2.001618475	0.981319235	1	0.930260777	1	Bi	Eu	N	O	1.17	0.947	0.16	1.4	3	3	3	-2
Bi2BeWO6	2.002545818	0.981293402	1	0.929547022	1	Bi	Be	W	O	1.17	0.45	0.66	1.4	3	2	4	-2
Bi2SZnO6	2.002545818	0.981293402	1	0.929547022	1	Bi	S	Zn	O	1.17	0.37	0.74	1.4	3	4	2	-2
Bi2CCdO6	2.002545818	0.981293402	1	0.929547022	1	Bi	C	Cd	O	1.17	0.16	0.95	1.4	3	4	2	-2
Bi2PTiO6	2.002545818	0.981293402	1	0.929547022	1	Bi	P	Ti	O	1.17	0.44	0.67	1.4	3	3	3	-2
Bi2HoNO6	2.004265456	0.9812454	1	0.941343915	1	Bi	Ho	N	O	1.17	0.901	0.16	1.4	3	3	3	-2
Nd2CdSiO6	2.004316474	0.981243974	1	0.909867521	1	Nd	Cd	Si	O	1.27	0.95	0.4	1.4	3	2	4	-2
Nd2BePaO6	2.004316474	0.981243974	1	0.909867521	1	Nd	Be	Pa	O	1.27	0.45	0.9	1.4	3	2	4	-2
Nd2CoTiO6	2.004316474	0.981243974	1	0.909867521	1	Nd	Co	Ti	O	1.27	0.745	0.605	1.4	3	2	4	-2
Sm2NiTiO6	2.004320874	0.981243851	1	0.911727425	1	Sm	Ni	Ti	O	1.24	0.69	0.605	1.4	3	2	4	-2
Bi2CoSO6	2.004389831	0.981241923	1	0.928359861	1	Bi	Co	S	O	1.17	0.745	0.37	1.4	3	2	4	-2
Bi2AlAsO6	2.004389831	0.981241923	1	0.928359861	1	Bi	Al	As	O	1.17	0.535	0.58	1.4	3	3	3	-2
Bi2GaPO6	2.004676335	0.981233912	1	0.941587786	1	Bi	Ga	P	O	1.17	0.62	0.44	1.4	3	3	3	-2
Bi2NiSO6	2.004676335	0.981233912	1	0.941587786	1	Bi	Ni	S	O	1.17	0.69	0.37	1.4	3	2	4	-2
Bi2NYO6	2.004676335	0.981233912	1	0.941587786	1	Bi	N	Y	O	1.17	0.16	0.9	1.4	3	3	3	-2
Pr2AlGaO6	2.005662958	0.981206295	1	0.922188819	1	Pr	Al	Ga	O	1.179	0.535	0.62	1.4	3	3	3	-2
Bi2NSmO6	2.00567528	0.98120595	1	0.927649019	1	Bi	N	Sm	O	1.17	0.16	0.958	1.4	3	3	3	-2
Bi2IrPO6	2.006606842	0.981179835	1	0.927175728	1	Bi	Ir	P	O	1.17	0.68	0.44	1.4	3	3	3	-2
Bi2PRuO6	2.006606842	0.981179835	1	0.927175728	1	Bi	P	Ru	O	1.17	0.44	0.68	1.4	3	3	3	-2
Bi2MgSiO6	2.006606842	0.981179835	1	0.927175728	1	Bi	Mg	Si	O	1.17	0.72	0.4	1.4	3	2	4	-2
Bi2BeTiO6	2.006957823	0.981169986	1	0.942809042	1	Bi	Be	Ti	O	1.17	0.45	0.605	1.4	3	2	4	-2
Bi2CrPO6	2.006957823	0.981169986	1	0.942809042	1	Bi	Cr	P	O	1.17	0.615	0.44	1.4	3	3	3	-2
La2BrHgO6	2.006961882	0.981169873	1	0.907727775	1	La	Br	Hg	O	1.36	0.31	1.19	1.4	3	5	1	-2
La2CaSeO6	2.006961882	0.981169873	1	0.907727775	1	La	Ca	Se	O	1.36	1	0.5	1.4	3	2	4	-2
La2NpSiO6	2.006961882	0.981169873	1	0.907727775	1	La	Np	Si	O	1.36	1.1	0.4	1.4	3	2	4	-2
La2FeZrO6	2.006961882	0.981169873	1	0.907727775	1	La	Fe	Zr	O	1.36	0.78	0.72	1.4	3	2	4	-2
La2HgNiO6	2.006961882	0.981169873	1	0.907727775	1	La	Hg	Ni	O	1.36	1.02	0.48	1.4	3	2	4	-2
La2CoErO6	2.006961882	0.981169873	1	0.907727775	1	La	Co	Er	O	1.36	0.61	0.89	1.4	3	3	3	-2
La2CdCrO6	2.006961882	0.981169873	1	0.907727775	1	La	Cd	Cr	O	1.36	0.95	0.55	1.4	3	2	4	-2
La2HfVO6	2.006961882	0.981169873	1	0.907727775	1	La	Hf	V	O	1.36	0.71	0.79	1.4	3	4	2	-2
La2NiYO6	2.006961882	0.981169873	1	0.907727775	1	La	Ni	Y	O	1.36	0.6	0.9	1.4	3	3	3	-2
La2CrTlO6	2.006961882	0.981169873	1	0.907727775	1	La	Cr	Tl	O	1.36	0.615	0.885	1.4	3	3	3	-2
La2LiPuO6	2.006961882	0.981169873	1	0.907727775	1	La	Li	Pu	O	1.36	0.76	0.74	1.4	3	1	5	-2
La2GaTmO6	2.006961882	0.981169873	1	0.907727775	1	La	Ga	Tm	O	1.36	0.62	0.88	1.4	3	3	3	-2
La2NiYbO6	2.006961882	0.981169873	1	0.907727775	1	La	Ni	Yb	O	1.36	0.48	1.02	1.4	3	4	2	-2
Bi2AlBrO6	2.009196856	0.981107029	1	0.925994613	1	Bi	Al	Br	O	1.17	0.535	0.59	1.4	3	3	3	-2
Bi2ErNO6	2.009618526	0.981095148	1	0.944033469	1	Bi	Er	N	O	1.17	0.89	0.16	1.4	3	3	3	-2
Bi2CoPO6	2.009618526	0.981095148	1	0.944033469	1	Bi	Co	P	O	1.17	0.61	0.44	1.4	3	3	3	-2
Bi2BeRhO6	2.009618526	0.981095148	1	0.944033469	1	Bi	Be	Rh	O	1.17	0.45	0.6	1.4	3	2	4	-2
La2LuVO6	2.009868389	0.981088104	1	0.907516725	1	La	Lu	V	O	1.36	0.861	0.64	1.4	3	3	3	-2
La2HoNiO6	2.009868389	0.981088104	1	0.907516725	1	La	Ho	Ni	O	1.36	0.901	0.6	1.4	3	3	3	-2
Pr2PTaO6	2.010253755	0.981077235	1	0.921024439	1	Pr	P	Ta	O	1.179	0.44	0.72	1.4	3	3	3	-2
Pr2SVO6	2.010253755	0.981077235	1	0.921024439	1	Pr	S	V	O	1.179	0.37	0.79	1.4	3	4	2	-2
Pr2BeHfO6	2.010253755	0.981077235	1	0.921024439	1	Pr	Be	Hf	O	1.179	0.45	0.71	1.4	3	2	4	-2
Pr2NPuO6	2.010253755	0.981077235	1	0.921024439	1	Pr	N	Pu	O	1.179	0.16	1	1.4	3	3	3	-2
Pr2CCaO6	2.010253755	0.981077235	1	0.921024439	1	Pr	C	Ca	O	1.179	0.16	1	1.4	3	4	2	-2
Pr2NbPO6	2.010253755	0.981077235	1	0.921024439	1	Pr	Nb	P	O	1.179	0.72	0.44	1.4	3	3	3	-2
Pr2BErO6	2.010253755	0.981077235	1	0.921024439	1	Pr	B	Er	O	1.179	0.27	0.89	1.4	3	3	3	-2
Pr2BrPO6	2.010531969	0.981069384	1	0.952286365	1	Pr	Br	P	O	1.179	0.59	0.44	1.4	3	3	3	-2
Pr2BSbO6	2.010531969	0.981069384	1	0.952286365	1	Pr	B	Sb	O	1.179	0.27	0.76	1.4	3	3	3	-2
Ce2BrTmO6	2.011993177	0.981028093	1	0.907481302	1	Ce	Br	Tm	O	1.34	0.59	0.88	1.4	3	3	3	-2
Ce2InTiO6	2.011993177	0.981028093	1	0.907481302	1	Ce	In	Ti	O	1.34	0.8	0.67	1.4	3	3	3	-2
Ce2AsErO6	2.011993177	0.981028093	1	0.907481302	1	Ce	As	Er	O	1.34	0.58	0.89	1.4	3	3	3	-2
Ce2BiPO6	2.011993177	0.981028093	1	0.907481302	1	Ce	Bi	P	O	1.34	1.03	0.44	1.4	3	3	3	-2
Ce2DySiO6	2.011993177	0.981028093	1	0.907481302	1	Ce	Dy	Si	O	1.34	1.07	0.4	1.4	3	2	4	-2
Ce2NpSO6	2.011993177	0.981028093	1	0.907481302	1	Ce	Np	S	O	1.34	1.1	0.37	1.4	3	2	4	-2
Bi2GeSiO6	2.01215996	0.981023374	1	0.924816503	1	Bi	Ge	Si	O	1.17	0.73	0.4	1.4	3	2	4	-2
Bi2MoPO6	2.01215996	0.981023374	1	0.924816503	1	Bi	Mo	P	O	1.17	0.69	0.44	1.4	3	3	3	-2
Bi2BeNbO6	2.01215996	0.981023374	1	0.924816503	1	Bi	Be	Nb	O	1.17	0.45	0.68	1.4	3	2	4	-2
Bi2CuSiO6	2.01215996	0.981023374	1	0.924816503	1	Bi	Cu	Si	O	1.17	0.73	0.4	1.4	3	2	4	-2
Bi2BeTaO6	2.01215996	0.981023374	1	0.924816503	1	Bi	Be	Ta	O	1.17	0.45	0.68	1.4	3	2	4	-2
Pr2NYbO6	2.012502297	0.981013684	1	0.952783902	1	Pr	N	Yb	O	1.179	0.16	0.868	1.4	3	3	3	-2
La2BrDyO6	2.012787156	0.981005617	1	0.907305772	1	La	Br	Dy	O	1.36	0.59	0.912	1.4	3	3	3	-2
Bi2BLuO6	2.012797365	0.981005328	1	0.92458124	1	Bi	B	Lu	O	1.17	0.27	0.861	1.4	3	3	3	-2
La2BeMnO6	2.013734251	0.98097877	1	1.032600379	1	La	Be	Mn	O	1.36	0.45	0.53	1.4	3	2	4	-2
La2BeGeO6	2.013734251	0.98097877	1	1.032600379	1	La	Be	Ge	O	1.36	0.45	0.53	1.4	3	2	4	-2
La2BeCoO6	2.013734251	0.98097877	1	1.032600379	1	La	Be	Co	O	1.36	0.45	0.53	1.4	3	2	4	-2
Sm2MgVO6	2.014548224	0.980955666	1	0.910615562	1	Sm	Mg	V	O	1.24	0.72	0.58	1.4	3	2	4	-2
Sm2LiVO6	2.014548224	0.980955666	1	0.910615562	1	Sm	Li	V	O	1.24	0.76	0.54	1.4	3	1	5	-2
Sm2AmBeO6	2.014548224	0.980955666	1	0.910615562	1	Sm	Am	Be	O	1.24	0.85	0.45	1.4	3	4	2	-2
Ce2CoLuO6	2.014824409	0.980947819	1	0.907268827	1	Ce	Co	Lu	O	1.34	0.61	0.861	1.4	3	3	3	-2
Bi2AmNO6	2.01549632	0.980928717	1	0.923641386	1	Bi	Am	N	O	1.17	0.975	0.16	1.4	3	3	3	-2
Bi2AlNiO6	2.01549632	0.980928717	1	0.923641386	1	Bi	Al	Ni	O	1.17	0.535	0.6	1.4	3	3	3	-2
Nd2CoScO6	2.016055791	0.980912795	1	0.908772614	1	Nd	Co	Sc	O	1.27	0.61	0.745	1.4	3	3	3	-2
Bi2NTmO6	2.016081878	0.980912053	1	0.946491889	1	Bi	N	Tm	O	1.17	0.16	0.88	1.4	3	3	3	-2
Bi2NiPO6	2.016081878	0.980912053	1	0.946491889	1	Bi	Ni	P	O	1.17	0.6	0.44	1.4	3	3	3	-2
Bi2BYbO6	2.017677397	0.98086657	1	0.922937749	1	Bi	B	Yb	O	1.17	0.27	0.868	1.4	3	3	3	-2
Bi2BeSnO6	2.019206181	0.980822883	1	0.922469253	1	Bi	Be	Sn	O	1.17	0.45	0.69	1.4	3	2	4	-2
Bi2LiPO6	2.019206181	0.980822883	1	0.922469253	1	Bi	Li	P	O	1.17	0.76	0.38	1.4	3	1	5	-2
Bi2ClNaO6	2.019206181	0.980822883	1	0.922469253	1	Bi	Cl	Na	O	1.17	0.12	1.02	1.4	3	5	1	-2
Bi2CuNiO6	2.019206181	0.980822883	1	0.922469253	1	Bi	Cu	Ni	O	1.17	0.54	0.6	1.4	3	3	3	-2
Bi2SiZnO6	2.019206181	0.980822883	1	0.922469253	1	Bi	Si	Zn	O	1.17	0.4	0.74	1.4	3	4	2	-2
Ce2FeMnO6	2.019453753	0.980815798	1	0.814535703	-1	Ce	Fe	Mn	O	1.14	0.78	0.83	1.4	4	2	2	-2
Pr2LuNO6	2.019879762	0.980803601	1	0.954529384	1	Pr	Lu	N	O	1.179	0.861	0.16	1.4	3	3	3	-2
Bi2BeFeO6	2.019886895	0.980803397	1	0.947725908	1	Bi	Be	Fe	O	1.17	0.45	0.585	1.4	3	2	4	-2
Pr2CeNO6	2.020541264	0.980784646	1	0.918704478	1	Pr	Ce	N	O	1.179	1.01	0.16	1.4	3	3	3	-2
Pr2CrSO6	2.020541264	0.980784646	1	0.918704478	1	Pr	Cr	S	O	1.179	0.8	0.37	1.4	3	2	4	-2
Pr2NNpO6	2.020541264	0.980784646	1	0.918704478	1	Pr	N	Np	O	1.179	0.16	1.01	1.4	3	3	3	-2
Pr2AsBrO6	2.020541264	0.980784646	1	0.918704478	1	Pr	As	Br	O	1.179	0.58	0.59	1.4	3	3	3	-2
Pr2BYO6	2.020541264	0.980784646	1	0.918704478	1	Pr	B	Y	O	1.179	0.27	0.9	1.4	3	3	3	-2
Pr2BeZrO6	2.020541264	0.980784646	1	0.918704478	1	Pr	Be	Zr	O	1.179	0.45	0.72	1.4	3	2	4	-2
Pr2CTiO6	2.02099498	0.980771633	1	0.954779261	1	Pr	C	Ti	O	1.179	0.16	0.86	1.4	3	4	2	-2
Pr2AsPO6	2.02099498	0.980771633	1	0.954779261	1	Pr	As	P	O	1.179	0.58	0.44	1.4	3	3	3	-2
Nd2BeCoO6	2.021549994	0.980755702	1	0.998928627	1	Nd	Be	Co	O	1.27	0.45	0.53	1.4	3	2	4	-2
Nd2BeGeO6	2.021549994	0.980755702	1	0.998928627	1	Nd	Be	Ge	O	1.27	0.45	0.53	1.4	3	2	4	-2
La2SbScO6	2.021617177	0.980753773	1	0.906673503	1	La	Sb	Sc	O	1.36	0.76	0.745	1.4	3	3	3	-2
La2CrErO6	2.021617177	0.980753773	1	0.906673503	1	La	Cr	Er	O	1.36	0.615	0.89	1.4	3	3	3	-2
La2CuPbO6	2.021617177	0.980753773	1	0.906673503	1	La	Cu	Pb	O	1.36	0.73	0.775	1.4	3	2	4	-2
La2GaTlO6	2.021617177	0.980753773	1	0.906673503	1	La	Ga	Tl	O	1.36	0.62	0.885	1.4	3	3	3	-2
Pr2BHoO6	2.021651256	0.980752794	1	0.918473124	1	Pr	B	Ho	O	1.179	0.27	0.901	1.4	3	3	3	-2
Bi2AlCoO6	2.023289867	0.980705674	1	0.92130009	1	Bi	Al	Co	O	1.17	0.535	0.61	1.4	3	3	3	-2
Bi2CoSiO6	2.023289867	0.980705674	1	0.92130009	1	Bi	Co	Si	O	1.17	0.745	0.4	1.4	3	2	4	-2
Bi2BrPO6	2.024075861	0.980683029	1	0.948963148	1	Bi	Br	P	O	1.17	0.59	0.44	1.4	3	3	3	-2
Bi2BSbO6	2.024075861	0.980683029	1	0.948963148	1	Bi	B	Sb	O	1.17	0.27	0.76	1.4	3	3	3	-2
Bi2BeVO6	2.024075861	0.980683029	1	0.948963148	1	Bi	Be	V	O	1.17	0.45	0.58	1.4	3	2	4	-2
La2FeLuO6	2.024585143	0.980668341	1	0.906462943	1	La	Fe	Lu	O	1.36	0.645	0.861	1.4	3	3	3	-2
La2LuMnO6	2.024585143	0.980668341	1	0.906462943	1	La	Lu	Mn	O	1.36	0.861	0.645	1.4	3	3	3	-2
Bi2NYbO6	2.025859264	0.980631544	1	0.949458949	1	Bi	N	Yb	O	1.17	0.16	0.868	1.4	3	3	3	-2
Pr2AlVO6	2.026239209	0.980620557	1	0.917548875	1	Pr	Al	V	O	1.179	0.535	0.64	1.4	3	3	3	-2
Pr2BScO6	2.026801797	0.980604276	1	0.95603061	1	Pr	B	Sc	O	1.179	0.27	0.745	1.4	3	3	3	-2
Ce2AlPO6	2.027142168	0.980594419	1	1.026475539	1	Ce	Al	P	O	1.34	0.535	0.44	1.4	3	3	3	-2
Bi2CuPO6	2.027747784	0.980576868	1	0.920133887	1	Bi	Cu	P	O	1.17	0.77	0.38	1.4	3	1	5	-2
Bi2AlCrO6	2.027747784	0.980576868	1	0.920133887	1	Bi	Al	Cr	O	1.17	0.535	0.615	1.4	3	3	3	-2
Bi2BTmO6	2.027747784	0.980576868	1	0.920133887	1	Bi	B	Tm	O	1.17	0.27	0.88	1.4	3	3	3	-2
Bi2CoCuO6	2.027747784	0.980576868	1	0.920133887	1	Bi	Co	Cu	O	1.17	0.61	0.54	1.4	3	3	3	-2
Bi2NNaO6	2.027747784	0.980576868	1	0.920133887	1	Bi	N	Na	O	1.17	0.13	1.02	1.4	3	5	1	-2
Bi2FeSO6	2.027747784	0.980576868	1	0.920133887	1	Bi	Fe	S	O	1.17	0.78	0.37	1.4	3	2	4	-2
Nd2LiSbO6	2.028130576	0.980565766	1	0.907680339	1	Nd	Li	Sb	O	1.27	0.76	0.6	1.4	3	1	5	-2
Nd2RuZnO6	2.028130576	0.980565766	1	0.907680339	1	Nd	Ru	Zn	O	1.27	0.62	0.74	1.4	3	4	2	-2
Pb2AgNO6	2.028181593	0.980564286	1	0.805172685	-1	Pb	Ag	N	O	0.94	1.15	0.16	1.4	4	1	3	-2
Pb2BeTiO6	2.028181593	0.980564286	1	0.805172685	-1	Pb	Be	Ti	O	0.94	0.45	0.86	1.4	4	2	2	-2
Ce2CrLuO6	2.029168774	0.980535621	1	0.906207942	1	Ce	Cr	Lu	O	1.34	0.615	0.861	1.4	3	3	3	-2
La2AlPO6	2.029339891	0.980530648	1	1.033968061	1	La	Al	P	O	1.36	0.535	0.44	1.4	3	3	3	-2
Pr2CHgO6	2.032307565	0.980444188	1	0.916396175	1	Pr	C	Hg	O	1.179	0.16	1.02	1.4	3	4	2	-2
Pr2AlMnO6	2.032307565	0.980444188	1	0.916396175	1	Pr	Al	Mn	O	1.179	0.535	0.645	1.4	3	3	3	-2
Pr2CYbO6	2.032307565	0.980444188	1	0.916396175	1	Pr	C	Yb	O	1.179	0.16	1.02	1.4	3	4	2	-2
Pr2AsNiO6	2.032307565	0.980444188	1	0.916396175	1	Pr	As	Ni	O	1.179	0.58	0.6	1.4	3	3	3	-2
Pr2FeSiO6	2.032307565	0.980444188	1	0.916396175	1	Pr	Fe	Si	O	1.179	0.78	0.4	1.4	3	2	4	-2
Pr2AlFeO6	2.032307565	0.980444188	1	0.916396175	1	Pr	Al	Fe	O	1.179	0.535	0.645	1.4	3	3	3	-2
Bi2BTlO6	2.032580415	0.980436219	1	0.918970633	1	Bi	B	Tl	O	1.17	0.27	0.885	1.4	3	3	3	-2
Bi2AlGaO6	2.032580415	0.980436219	1	0.918970633	1	Bi	Al	Ga	O	1.17	0.535	0.62	1.4	3	3	3	-2
Bi2LuNO6	2.032588081	0.980435995	1	0.95119834	1	Bi	Lu	N	O	1.17	0.861	0.16	1.4	3	3	3	-2
Bi2CTiO6	2.033611334	0.980406077	1	0.951447344	1	Bi	C	Ti	O	1.17	0.16	0.86	1.4	3	4	2	-2
Bi2AsPO6	2.033611334	0.980406077	1	0.951447344	1	Bi	As	P	O	1.17	0.58	0.44	1.4	3	3	3	-2
Sm2BeCoO6	2.033937087	0.980396543	1	0.98770471	1	Sm	Be	Co	O	1.24	0.45	0.53	1.4	3	2	4	-2
Sm2BeGeO6	2.033937087	0.980396543	1	0.98770471	1	Sm	Be	Ge	O	1.24	0.45	0.53	1.4	3	2	4	-2
Pr2BDyO6	2.034838802	0.980370126	1	0.915935906	1	Pr	B	Dy	O	1.179	0.27	0.912	1.4	3	3	3	-2
Sm2LiRhO6	2.036040888	0.980334851	1	0.908399952	1	Sm	Li	Rh	O	1.24	0.76	0.55	1.4	3	1	5	-2
Sm2GeVO6	2.036040888	0.980334851	1	0.908399952	1	Sm	Ge	V	O	1.24	0.73	0.58	1.4	3	2	4	-2
Sm2BePuO6	2.036040888	0.980334851	1	0.908399952	1	Sm	Be	Pu	O	1.24	0.45	0.86	1.4	3	2	4	-2
Sm2CuVO6	2.036040888	0.980334851	1	0.908399952	1	Sm	Cu	V	O	1.24	0.77	0.54	1.4	3	1	5	-2
La2VZrO6	2.036580579	0.980318992	1	0.905621678	1	La	V	Zr	O	1.36	0.79	0.72	1.4	3	2	4	-2
La2CuPuO6	2.036580579	0.980318992	1	0.905621678	1	La	Cu	Pu	O	1.36	0.77	0.74	1.4	3	1	5	-2
La2CrNaO6	2.036580579	0.980318992	1	0.905621678	1	La	Cr	Na	O	1.36	0.49	1.02	1.4	3	5	1	-2
La2LiNpO6	2.036580579	0.980318992	1	0.905621678	1	La	Li	Np	O	1.36	0.76	0.75	1.4	3	1	5	-2
La2BaCO6	2.036580579	0.980318992	1	0.905621678	1	La	Ba	C	O	1.36	1.35	0.16	1.4	3	2	4	-2
La2ErGaO6	2.036580579	0.980318992	1	0.905621678	1	La	Er	Ga	O	1.36	0.89	0.62	1.4	3	3	3	-2
La2MoTiO6	2.036580579	0.980318992	1	0.905621678	1	La	Mo	Ti	O	1.36	0.65	0.86	1.4	3	4	2	-2
La2AlAmO6	2.036580579	0.980318992	1	0.905621678	1	La	Al	Am	O	1.36	0.535	0.975	1.4	3	3	3	-2
La2NiTmO6	2.036580579	0.980318992	1	0.905621678	1	La	Ni	Tm	O	1.36	0.48	1.03	1.4	3	4	2	-2
La2CoYO6	2.036580579	0.980318992	1	0.905621678	1	La	Co	Y	O	1.36	0.61	0.9	1.4	3	3	3	-2
La2CrHfO6	2.036580579	0.980318992	1	0.905621678	1	La	Cr	Hf	O	1.36	0.8	0.71	1.4	3	2	4	-2
Bi2BErO6	2.037788326	0.980283454	1	0.917810317	1	Bi	B	Er	O	1.17	0.27	0.89	1.4	3	3	3	-2
Bi2PTaO6	2.037788326	0.980283454	1	0.917810317	1	Bi	P	Ta	O	1.17	0.44	0.72	1.4	3	3	3	-2
Bi2CCaO6	2.037788326	0.980283454	1	0.917810317	1	Bi	C	Ca	O	1.17	0.16	1	1.4	3	4	2	-2
Bi2NPuO6	2.037788326	0.980283454	1	0.917810317	1	Bi	N	Pu	O	1.17	0.16	1	1.4	3	3	3	-2
Bi2SVO6	2.037788326	0.980283454	1	0.917810317	1	Bi	S	V	O	1.17	0.37	0.79	1.4	3	4	2	-2
Bi2CuGaO6	2.037788326	0.980283454	1	0.917810317	1	Bi	Cu	Ga	O	1.17	0.54	0.62	1.4	3	3	3	-2
Bi2NbPO6	2.037788326	0.980283454	1	0.917810317	1	Bi	Nb	P	O	1.17	0.72	0.44	1.4	3	3	3	-2
Bi2BeHfO6	2.037788326	0.980283454	1	0.917810317	1	Bi	Be	Hf	O	1.17	0.45	0.71	1.4	3	2	4	-2
Pr2PScO6	2.038747145	0.980255193	1	0.915246368	1	Pr	P	Sc	O	1.179	0.44	0.745	1.4	3	3	3	-2
Pr2NUO6	2.038747145	0.980255193	1	0.915246368	1	Pr	N	U	O	1.179	0.16	1.025	1.4	3	3	3	-2
Bi2BScO6	2.038960911	0.980248887	1	0.952694326	1	Bi	B	Sc	O	1.17	0.27	0.745	1.4	3	3	3	-2
La2CoHoO6	2.039610413	0.980229712	1	0.905411606	1	La	Co	Ho	O	1.36	0.61	0.901	1.4	3	3	3	-2
Nd2GaScO6	2.040542622	0.980202158	1	0.906590687	1	Nd	Ga	Sc	O	1.27	0.62	0.745	1.4	3	3	3	-2
Nd2IrZnO6	2.040542622	0.980202158	1	0.906590687	1	Nd	Ir	Zn	O	1.27	0.625	0.74	1.4	3	4	2	-2
Ce2AgMnO6	2.040871077	0.98019244	1	0.905361019	1	Ce	Ag	Mn	O	1.34	1.15	0.33	1.4	3	1	5	-2
Ce2AsYO6	2.040871077	0.98019244	1	0.905361019	1	Ce	As	Y	O	1.34	0.58	0.9	1.4	3	3	3	-2
Ce2PPaO6	2.040871077	0.98019244	1	0.905361019	1	Ce	P	Pa	O	1.34	0.44	1.04	1.4	3	3	3	-2
Ce2BrErO6	2.040871077	0.98019244	1	0.905361019	1	Ce	Br	Er	O	1.34	0.59	0.89	1.4	3	3	3	-2
Ce2NbSbO6	2.040871077	0.98019244	1	0.905361019	1	Ce	Nb	Sb	O	1.34	0.72	0.76	1.4	3	3	3	-2
Ce2SbTaO6	2.040871077	0.98019244	1	0.905361019	1	Ce	Sb	Ta	O	1.34	0.76	0.72	1.4	3	3	3	-2
Ce2InIrO6	2.040871077	0.98019244	1	0.905361019	1	Ce	In	Ir	O	1.34	0.8	0.68	1.4	3	3	3	-2
Ce2MnMoO6	2.040871077	0.98019244	1	0.905361019	1	Ce	Mn	Mo	O	1.34	0.83	0.65	1.4	3	2	4	-2
Ce2AsNaO6	2.040871077	0.98019244	1	0.905361019	1	Ce	As	Na	O	1.34	0.46	1.02	1.4	3	5	1	-2
Ce2InRuO6	2.040871077	0.98019244	1	0.905361019	1	Ce	In	Ru	O	1.34	0.8	0.68	1.4	3	3	3	-2
Ce2RuTiO6	2.040871077	0.98019244	1	0.905361019	1	Ce	Ru	Ti	O	1.34	0.62	0.86	1.4	3	4	2	-2
Ce2AsHoO6	2.04382829	0.980104719	1	0.905149535	1	Ce	As	Ho	O	1.34	0.58	0.901	1.4	3	3	3	-2
Ce2GaLuO6	2.04382829	0.980104719	1	0.905149535	1	Ce	Ga	Lu	O	1.34	0.62	0.861	1.4	3	3	3	-2
Pr2CTmO6	2.045558836	0.980053196	1	0.914099443	1	Pr	C	Tm	O	1.179	0.16	1.03	1.4	3	4	2	-2
Pr2BrNiO6	2.045558836	0.980053196	1	0.914099443	1	Pr	Br	Ni	O	1.179	0.59	0.6	1.4	3	3	3	-2
Pr2BiNO6	2.045558836	0.980053196	1	0.914099443	1	Pr	Bi	N	O	1.179	1.03	0.16	1.4	3	3	3	-2
Pr2SiVO6	2.045558836	0.980053196	1	0.914099443	1	Pr	Si	V	O	1.179	0.4	0.79	1.4	3	4	2	-2
Pr2AsCoO6	2.045558836	0.980053196	1	0.914099443	1	Pr	As	Co	O	1.179	0.58	0.61	1.4	3	3	3	-2
Pr2NiSeO6	2.045558836	0.980053196	1	0.914099443	1	Pr	Ni	Se	O	1.179	0.69	0.5	1.4	3	2	4	-2
Ce2AlEuO6	2.046798192	0.980016212	1	0.904938151	1	Ce	Al	Eu	O	1.34	0.535	0.947	1.4	3	3	3	-2
Bi2CeNO6	2.049332638	0.979940357	1	0.915498452	1	Bi	Ce	N	O	1.17	1.01	0.16	1.4	3	3	3	-2
Bi2NNpO6	2.049332638	0.979940357	1	0.915498452	1	Bi	N	Np	O	1.17	0.16	1.01	1.4	3	3	3	-2
Bi2BYO6	2.049332638	0.979940357	1	0.915498452	1	Bi	B	Y	O	1.17	0.27	0.9	1.4	3	3	3	-2
Bi2CrSO6	2.049332638	0.979940357	1	0.915498452	1	Bi	Cr	S	O	1.17	0.8	0.37	1.4	3	2	4	-2
Bi2AsBrO6	2.049332638	0.979940357	1	0.915498452	1	Bi	As	Br	O	1.17	0.58	0.59	1.4	3	3	3	-2
Bi2BeZrO6	2.049332638	0.979940357	1	0.915498452	1	Bi	Be	Zr	O	1.17	0.45	0.72	1.4	3	2	4	-2
Bi2BHoO6	2.050570002	0.979903214	1	0.915267906	1	Bi	B	Ho	O	1.17	0.27	0.901	1.4	3	3	3	-2
La2PbZnO6	2.051854151	0.97986459	1	0.90457229	1	La	Pb	Zn	O	1.36	0.775	0.74	1.4	3	4	2	-2
La2CrYO6	2.051854151	0.97986459	1	0.90457229	1	La	Cr	Y	O	1.36	0.615	0.9	1.4	3	3	3	-2
Pr2AsCrO6	2.052743606	0.979837792	1	0.912955389	1	Pr	As	Cr	O	1.179	0.58	0.615	1.4	3	3	3	-2
Nd2LiMoO6	2.053293787	0.979821197	1	0.905503648	1	Nd	Li	Mo	O	1.27	0.76	0.61	1.4	3	1	5	-2
Nd2CuSbO6	2.053293787	0.979821197	1	0.905503648	1	Nd	Cu	Sb	O	1.27	0.77	0.6	1.4	3	1	5	-2
La2CrHoO6	2.054946271	0.979771268	1	0.904362704	1	La	Cr	Ho	O	1.36	0.615	0.901	1.4	3	3	3	-2
Bi2AlVO6	2.055670571	0.979749343	1	0.914346882	1	Bi	Al	V	O	1.17	0.535	0.64	1.4	3	3	3	-2
Ce2IrTiO6	2.055784198	0.979745901	1	0.904304588	1	Ce	Ir	Ti	O	1.34	0.625	0.86	1.4	3	4	2	-2
Bi2BeCrO6	2.05735732	0.979698188	1	0.956454962	1	Bi	Be	Cr	O	1.17	0.45	0.55	1.4	3	2	4	-2
Sm2HgNO6	2.058928415	0.979650418	1	0.906195098	1	Sm	Hg	N	O	1.24	1.19	0.13	1.4	3	1	5	-2
Sm2BeCeO6	2.058928415	0.979650418	1	0.906195098	1	Sm	Be	Ce	O	1.24	0.45	0.87	1.4	3	2	4	-2
Sm2VZnO6	2.058928415	0.979650418	1	0.906195098	1	Sm	V	Zn	O	1.24	0.58	0.74	1.4	3	4	2	-2
Sm2CuRhO6	2.058928415	0.979650418	1	0.906195098	1	Sm	Cu	Rh	O	1.24	0.77	0.55	1.4	3	1	5	-2
Sm2MgRhO6	2.058928415	0.979650418	1	0.906195098	1	Sm	Mg	Rh	O	1.24	0.72	0.6	1.4	3	2	4	-2
Pr2AsGaO6	2.060302504	0.979608542	1	0.911814194	1	Pr	As	Ga	O	1.179	0.58	0.62	1.4	3	3	3	-2
Pr2NPaO6	2.060302504	0.979608542	1	0.911814194	1	Pr	N	Pa	O	1.179	0.16	1.04	1.4	3	3	3	-2
Pr2PSbO6	2.060302504	0.979608542	1	0.911814194	1	Pr	P	Sb	O	1.179	0.44	0.76	1.4	3	3	3	-2
Pr2AlRhO6	2.060302504	0.979608542	1	0.911814194	1	Pr	Al	Rh	O	1.179	0.535	0.665	1.4	3	3	3	-2
Pr2MnSO6	2.060302504	0.979608542	1	0.911814194	1	Pr	Mn	S	O	1.179	0.83	0.37	1.4	3	2	4	-2
Pr2CrSiO6	2.060302504	0.979608542	1	0.911814194	1	Pr	Cr	Si	O	1.179	0.8	0.4	1.4	3	2	4	-2
Pr2BrCoO6	2.060302504	0.979608542	1	0.911814194	1	Pr	Br	Co	O	1.179	0.59	0.61	1.4	3	3	3	-2
Pr2BTaO6	2.061662032	0.979567021	1	0.962336881	1	Pr	B	Ta	O	1.179	0.27	0.72	1.4	3	3	3	-2
Pr2CMnO6	2.061662032	0.979567021	1	0.962336881	1	Pr	C	Mn	O	1.179	0.16	0.83	1.4	3	4	2	-2
Pr2BNbO6	2.061662032	0.979567021	1	0.962336881	1	Pr	B	Nb	O	1.179	0.27	0.72	1.4	3	3	3	-2
Bi2CHgO6	2.06238684	0.979544849	1	0.913198205	1	Bi	C	Hg	O	1.17	0.16	1.02	1.4	3	4	2	-2
Bi2AsNiO6	2.06238684	0.979544849	1	0.913198205	1	Bi	As	Ni	O	1.17	0.58	0.6	1.4	3	3	3	-2
Bi2CYbO6	2.06238684	0.979544849	1	0.913198205	1	Bi	C	Yb	O	1.17	0.16	1.02	1.4	3	4	2	-2
Bi2FeSiO6	2.06238684	0.979544849	1	0.913198205	1	Bi	Fe	Si	O	1.17	0.78	0.4	1.4	3	2	4	-2
Bi2AlMnO6	2.06238684	0.979544849	1	0.913198205	1	Bi	Al	Mn	O	1.17	0.535	0.645	1.4	3	3	3	-2
Bi2AlFeO6	2.06238684	0.979544849	1	0.913198205	1	Bi	Al	Fe	O	1.17	0.535	0.645	1.4	3	3	3	-2
Ce2GaYbO6	2.064885012	0.979468236	1	0.903671913	1	Ce	Ga	Yb	O	1.34	0.62	0.868	1.4	3	3	3	-2
Bi2BDyO6	2.065179497	0.979459185	1	0.912739542	1	Bi	B	Dy	O	1.17	0.27	0.912	1.4	3	3	3	-2
La2HgSeO6	2.067440009	0.979389569	1	0.903525332	1	La	Hg	Se	O	1.36	1.02	0.5	1.4	3	2	4	-2
La2TiWO6	2.067440009	0.979389569	1	0.903525332	1	La	Ti	W	O	1.36	0.86	0.66	1.4	3	2	4	-2
La2InTaO6	2.067440009	0.979389569	1	0.903525332	1	La	In	Ta	O	1.36	0.8	0.72	1.4	3	3	3	-2
La2InNbO6	2.067440009	0.979389569	1	0.903525332	1	La	In	Nb	O	1.36	0.8	0.72	1.4	3	3	3	-2
La2CuNpO6	2.067440009	0.979389569	1	0.903525332	1	La	Cu	Np	O	1.36	0.77	0.75	1.4	3	1	5	-2
La2SSnO6	2.067440009	0.979389569	1	0.903525332	1	La	S	Sn	O	1.36	0.37	1.15	1.4	3	4	2	-2
La2LiUO6	2.067440009	0.979389569	1	0.903525332	1	La	Li	U	O	1.36	0.76	0.76	1.4	3	1	5	-2
La2CrZrO6	2.067440009	0.979389569	1	0.903525332	1	La	Cr	Zr	O	1.36	0.8	0.72	1.4	3	2	4	-2
La2HgMnO6	2.067440009	0.979389569	1	0.903525332	1	La	Hg	Mn	O	1.36	1.19	0.33	1.4	3	1	5	-2
La2SeYbO6	2.067440009	0.979389569	1	0.903525332	1	La	Se	Yb	O	1.36	0.5	1.02	1.4	3	4	2	-2
La2GaYO6	2.067440009	0.979389569	1	0.903525332	1	La	Ga	Y	O	1.36	0.62	0.9	1.4	3	3	3	-2
La2BiLiO6	2.067440009	0.979389569	1	0.903525332	1	La	Bi	Li	O	1.36	0.76	0.76	1.4	3	5	1	-2
Pr2BrCrO6	2.068236655	0.979364976	1	0.91067585	1	Pr	Br	Cr	O	1.179	0.59	0.615	1.4	3	3	3	-2
Pr2AlTiO6	2.068236655	0.979364976	1	0.91067585	1	Pr	Al	Ti	O	1.179	0.535	0.67	1.4	3	3	3	-2
Bi2PScO6	2.069482415	0.979326458	1	0.91205241	1	Bi	P	Sc	O	1.17	0.44	0.745	1.4	3	3	3	-2
Bi2NUO6	2.069482415	0.979326458	1	0.91205241	1	Bi	N	U	O	1.17	0.16	1.025	1.4	3	3	3	-2
Bi2CuFeO6	2.069482415	0.979326458	1	0.91205241	1	Bi	Cu	Fe	O	1.17	0.54	0.645	1.4	3	3	3	-2
La2GaHoO6	2.070594846	0.979291998	1	0.903316231	1	La	Ga	Ho	O	1.36	0.62	0.901	1.4	3	3	3	-2
Sm2MgTiO6	2.070899607	0.979282547	1	0.90509668	1	Sm	Mg	Ti	O	1.24	0.72	0.605	1.4	3	2	4	-2
Ce2FeHfO6	2.071016234	0.979278929	1	0.90325062	1	Ce	Fe	Hf	O	1.34	0.78	0.71	1.4	3	2	4	-2
Ce2ReTiO6	2.071016234	0.979278929	1	0.90325062	1	Ce	Re	Ti	O	1.34	0.63	0.86	1.4	3	4	2	-2
Ce2BrYO6	2.071016234	0.979278929	1	0.90325062	1	Ce	Br	Y	O	1.34	0.59	0.9	1.4	3	3	3	-2
Ce2InMoO6	2.071016234	0.979278929	1	0.90325062	1	Ce	In	Mo	O	1.34	0.8	0.69	1.4	3	3	3	-2
Ce2MnWO6	2.071016234	0.979278929	1	0.90325062	1	Ce	Mn	W	O	1.34	0.83	0.66	1.4	3	2	4	-2
Ce2ErNiO6	2.071016234	0.979278929	1	0.90325062	1	Ce	Er	Ni	O	1.34	0.89	0.6	1.4	3	3	3	-2
Bi2BTaO6	2.07159678	0.97926091	1	0.95897859	1	Bi	B	Ta	O	1.17	0.27	0.72	1.4	3	3	3	-2
Bi2BNbO6	2.07159678	0.97926091	1	0.95897859	1	Bi	B	Nb	O	1.17	0.27	0.72	1.4	3	3	3	-2
Bi2CMnO6	2.07159678	0.97926091	1	0.95897859	1	Bi	C	Mn	O	1.17	0.16	0.83	1.4	3	4	2	-2
Ce2BrHoO6	2.074101101	0.979182992	1	0.903040121	1	Ce	Br	Ho	O	1.34	0.59	0.901	1.4	3	3	3	-2
Ce2InNO6	2.074355709	0.979175053	1	1.030570522	1	Ce	In	N	O	1.34	0.8	0.16	1.4	3	3	3	-2
Ce2CCrO6	2.074355709	0.979175053	1	1.030570522	1	Ce	C	Cr	O	1.34	0.16	0.8	1.4	3	4	2	-2
Ce2BMoO6	2.074355709	0.979175053	1	1.030570522	1	Ce	B	Mo	O	1.34	0.27	0.69	1.4	3	3	3	-2
Pr2BrGaO6	2.076547266	0.979106587	1	0.909540343	1	Pr	Br	Ga	O	1.179	0.59	0.62	1.4	3	3	3	-2
Bi2CTmO6	2.076958342	0.979093719	1	0.910909488	1	Bi	C	Tm	O	1.17	0.16	1.03	1.4	3	4	2	-2
Bi2NiSeO6	2.076958342	0.979093719	1	0.910909488	1	Bi	Ni	Se	O	1.17	0.69	0.5	1.4	3	2	4	-2
Bi2AsCoO6	2.076958342	0.979093719	1	0.910909488	1	Bi	As	Co	O	1.17	0.58	0.61	1.4	3	3	3	-2
Bi2SiVO6	2.076958342	0.979093719	1	0.910909488	1	Bi	Si	V	O	1.17	0.4	0.79	1.4	3	4	2	-2
Bi2BrNiO6	2.076958342	0.979093719	1	0.910909488	1	Bi	Br	Ni	O	1.17	0.59	0.6	1.4	3	3	3	-2
Ce2AsDyO6	2.077198829	0.979086187	1	0.902829721	1	Ce	As	Dy	O	1.34	0.58	0.912	1.4	3	3	3	-2
La2InNO6	2.078333933	0.979050596	1	1.038092934	1	La	In	N	O	1.36	0.8	0.16	1.4	3	3	3	-2
La2BMoO6	2.078333933	0.979050596	1	1.038092934	1	La	B	Mo	O	1.36	0.27	0.69	1.4	3	3	3	-2
La2CCrO6	2.078333933	0.979050596	1	1.038092934	1	La	C	Cr	O	1.36	0.16	0.8	1.4	3	4	2	-2
Nd2CuMoO6	2.07982124	0.979003867	1	0.903337371	1	Nd	Cu	Mo	O	1.27	0.77	0.61	1.4	3	1	5	-2
Nd2LiWO6	2.07982124	0.979003867	1	0.903337371	1	Nd	Li	W	O	1.27	0.76	0.62	1.4	3	1	5	-2
Nd2CSmO6	2.07982124	0.979003867	1	0.903337371	1	Nd	C	Sm	O	1.27	0.16	1.22	1.4	3	4	2	-2
Ce2AlSmO6	2.080309436	0.978988505	1	0.902619418	1	Ce	Al	Sm	O	1.34	0.535	0.958	1.4	3	3	3	-2
Sm2IrLiO6	2.083224884	0.978896518	1	0.904000921	1	Sm	Ir	Li	O	1.24	0.57	0.76	1.4	3	5	1	-2	1
Sm2CEuO6	2.083224884	0.978896518	1	0.904000921	1	Sm	C	Eu	O	1.24	0.16	1.17	1.4	3	4	2	-2
La2TlVO6	2.083340331	0.978892867	1	0.902480794	1	La	Tl	V	O	1.36	0.885	0.64	1.4	3	3	3	-2
Bi2AsCrO6	2.084815753	0.978846147	1	0.909769426	1	Bi	As	Cr	O	1.17	0.58	0.615	1.4	3	3	3	-2
Pr2AlIrO6	2.085235624	0.978832831	1	0.908407666	1	Pr	Al	Ir	O	1.179	0.535	0.68	1.4	3	3	3	-2
Pr2AlRuO6	2.085235624	0.978832831	1	0.908407666	1	Pr	Al	Ru	O	1.179	0.535	0.68	1.4	3	3	3	-2
La2LuRhO6	2.086558326	0.978790827	1	0.902272176	1	La	Lu	Rh	O	1.36	0.861	0.665	1.4	3	3	3	-2
Pr2AlPO6	2.087313977	0.978766791	1	0.966160736	1	Pr	Al	P	O	1.179	0.535	0.44	1.4	3	3	3	-2
Bi2BeMnO6	2.087435699	0.978762917	1	0.96151557	1	Bi	Be	Mn	O	1.17	0.45	0.53	1.4	3	2	4	-2
Bi2BeGeO6	2.087435699	0.978762917	1	0.96151557	1	Bi	Be	Ge	O	1.17	0.45	0.53	1.4	3	2	4	-2
Bi2BeCoO6	2.087435699	0.978762917	1	0.96151557	1	Bi	Be	Co	O	1.17	0.45	0.53	1.4	3	2	4	-2
Pr2BEuO6	2.088817041	0.978718897	1	0.907955384	1	Pr	B	Eu	O	1.179	0.27	0.947	1.4	3	3	3	-2
La2AsEuO6	2.089789008	0.978687865	1	0.902063654	1	La	As	Eu	O	1.36	0.58	0.947	1.4	3	3	3	-2
Bi2MgNiO6	2.093055862	0.978583219	1	0.908632214	1	Bi	Mg	Ni	O	1.17	0.72	0.48	1.4	3	2	4	-2
Bi2NPaO6	2.093055862	0.978583219	1	0.908632214	1	Bi	N	Pa	O	1.17	0.16	1.04	1.4	3	3	3	-2
Bi2AlRhO6	2.093055862	0.978583219	1	0.908632214	1	Bi	Al	Rh	O	1.17	0.535	0.665	1.4	3	3	3	-2
Bi2CrSiO6	2.093055862	0.978583219	1	0.908632214	1	Bi	Cr	Si	O	1.17	0.8	0.4	1.4	3	2	4	-2
Bi2MnSO6	2.093055862	0.978583219	1	0.908632214	1	Bi	Mn	S	O	1.17	0.83	0.37	1.4	3	2	4	-2
Bi2PSbO6	2.093055862	0.978583219	1	0.908632214	1	Bi	P	Sb	O	1.17	0.44	0.76	1.4	3	3	3	-2
Bi2AsGaO6	2.093055862	0.978583219	1	0.908632214	1	Bi	As	Ga	O	1.17	0.58	0.62	1.4	3	3	3	-2
Bi2BrCoO6	2.093055862	0.978583219	1	0.908632214	1	Bi	Br	Co	O	1.17	0.59	0.61	1.4	3	3	3	-2
Pr2AsLiO6	2.094303098	0.978543125	1	0.907277805	1	Pr	As	Li	O	1.179	0.46	0.76	1.4	3	5	1	-2
Pr2AsVO6	2.094303098	0.978543125	1	0.907277805	1	Pr	As	V	O	1.179	0.58	0.64	1.4	3	3	3	-2
Pr2MgSeO6	2.094303098	0.978543125	1	0.907277805	1	Pr	Mg	Se	O	1.179	0.72	0.5	1.4	3	2	4	-2
Pr2GaNiO6	2.094303098	0.978543125	1	0.907277805	1	Pr	Ga	Ni	O	1.179	0.62	0.6	1.4	3	3	3	-2
Sm2AlInO6	2.095906185	0.978491476	1	0.902907812	1	Sm	Al	In	O	1.24	0.535	0.8	1.4	3	3	3	-2
Sm2CuTiO6	2.095906185	0.978491476	1	0.902907812	1	Sm	Cu	Ti	O	1.24	0.73	0.605	1.4	3	2	4	-2	1
Sm2GeTiO6	2.095906185	0.978491476	1	0.902907812	1	Sm	Ge	Ti	O	1.24	0.73	0.605	1.4	3	2	4	-2
Bi2AlPO6	2.095960616	0.97848972	1	0.962789101	1	Bi	Al	P	O	1.17	0.535	0.44	1.4	3	3	3	-2
La2FeTlO6	2.099557351	0.978373355	1	0.901438668	1	La	Fe	Tl	O	1.36	0.645	0.885	1.4	3	3	3	-2
La2SeTmO6	2.099557351	0.978373355	1	0.901438668	1	La	Se	Tm	O	1.36	0.5	1.03	1.4	3	4	2	-2
La2CdVO6	2.099557351	0.978373355	1	0.901438668	1	La	Cd	V	O	1.36	0.95	0.58	1.4	3	2	4	-2
La2AgPO6	2.099557351	0.978373355	1	0.901438668	1	La	Ag	P	O	1.36	1.15	0.38	1.4	3	1	5	-2
La2MnTlO6	2.099557351	0.978373355	1	0.901438668	1	La	Mn	Tl	O	1.36	0.645	0.885	1.4	3	3	3	-2
La2ErVO6	2.099557351	0.978373355	1	0.901438668	1	La	Er	V	O	1.36	0.89	0.64	1.4	3	3	3	-2
La2CaCoO6	2.099557351	0.978373355	1	0.901438668	1	La	Ca	Co	O	1.36	1	0.53	1.4	3	2	4	-2
La2CaMnO6	2.099557351	0.978373355	1	0.901438668	1	La	Ca	Mn	O	1.36	1	0.53	1.4	3	2	4	-2
La2CuUO6	2.099557351	0.978373355	1	0.901438668	1	La	Cu	U	O	1.36	0.77	0.76	1.4	3	1	5	-2
La2CaGeO6	2.099557351	0.978373355	1	0.901438668	1	La	Ca	Ge	O	1.36	1	0.53	1.4	3	2	4	-2
Bi2BrCrO6	2.101679963	0.978304373	1	0.907497842	1	Bi	Br	Cr	O	1.17	0.59	0.615	1.4	3	3	3	-2
Bi2AlTiO6	2.101679963	0.978304373	1	0.907497842	1	Bi	Al	Ti	O	1.17	0.535	0.67	1.4	3	3	3	-2
Ce2GaTmO6	2.102445808	0.978279428	1	0.901150037	1	Ce	Ga	Tm	O	1.34	0.62	0.88	1.4	3	3	3	-2
Ce2LiPuO6	2.102445808	0.978279428	1	0.901150037	1	Ce	Li	Pu	O	1.34	0.76	0.74	1.4	3	1	5	-2
Ce2FeZrO6	2.102445808	0.978279428	1	0.901150037	1	Ce	Fe	Zr	O	1.34	0.78	0.72	1.4	3	2	4	-2
Ce2BrHgO6	2.102445808	0.978279428	1	0.901150037	1	Ce	Br	Hg	O	1.34	0.31	1.19	1.4	3	5	1	-2
Ce2NpSiO6	2.102445808	0.978279428	1	0.901150037	1	Ce	Np	Si	O	1.34	1.1	0.4	1.4	3	2	4	-2
Ce2CoErO6	2.102445808	0.978279428	1	0.901150037	1	Ce	Co	Er	O	1.34	0.61	0.89	1.4	3	3	3	-2
Ce2HfVO6	2.102445808	0.978279428	1	0.901150037	1	Ce	Hf	V	O	1.34	0.71	0.79	1.4	3	4	2	-2
Ce2NiYO6	2.102445808	0.978279428	1	0.901150037	1	Ce	Ni	Y	O	1.34	0.6	0.9	1.4	3	3	3	-2
Ce2CaSeO6	2.102445808	0.978279428	1	0.901150037	1	Ce	Ca	Se	O	1.34	1	0.5	1.4	3	2	4	-2
La2LuTiO6	2.10283896	0.97826661	1	0.901230532	1	La	Lu	Ti	O	1.36	0.861	0.67	1.4	3	3	3	-2
Pr2AlMoO6	2.103751137	0.978236841	1	0.906150752	1	Pr	Al	Mo	O	1.179	0.535	0.69	1.4	3	3	3	-2
Pr2AsMnO6	2.103751137	0.978236841	1	0.906150752	1	Pr	As	Mn	O	1.179	0.58	0.645	1.4	3	3	3	-2
Pr2AsFeO6	2.103751137	0.978236841	1	0.906150752	1	Pr	As	Fe	O	1.179	0.58	0.645	1.4	3	3	3	-2
Ce2HoNiO6	2.105660098	0.978174403	1	0.900940516	1	Ce	Ho	Ni	O	1.34	0.901	0.6	1.4	3	3	3	-2
Ce2LuVO6	2.105660098	0.978174403	1	0.900940516	1	Ce	Lu	V	O	1.34	0.861	0.64	1.4	3	3	3	-2
La2DyGaO6	2.106133346	0.978158896	1	0.901022491	1	La	Dy	Ga	O	1.36	0.912	0.62	1.4	3	3	3	-2
Ce2BeSeO6	2.10769584	0.978107613	1	1.03331871	1	Ce	Be	Se	O	1.34	0.45	0.5	1.4	3	2	4	-2
Ce2BRuO6	2.10769584	0.978107613	1	1.03331871	1	Ce	B	Ru	O	1.34	0.27	0.68	1.4	3	3	3	-2
Ce2CVO6	2.10769584	0.978107613	1	1.03331871	1	Ce	C	V	O	1.34	0.16	0.79	1.4	3	4	2	-2
Ce2BIrO6	2.10769584	0.978107613	1	1.03331871	1	Ce	B	Ir	O	1.34	0.27	0.68	1.4	3	3	3	-2
Nd2FeScO6	2.107729153	0.978106518	1	0.901181435	1	Nd	Fe	Sc	O	1.27	0.645	0.745	1.4	3	3	3	-2
Nd2CuWO6	2.107729153	0.978106518	1	0.901181435	1	Nd	Cu	W	O	1.27	0.77	0.62	1.4	3	1	5	-2
Nd2BeThO6	2.107729153	0.978106518	1	0.901181435	1	Nd	Be	Th	O	1.27	0.45	0.94	1.4	3	2	4	-2
Ce2BrDyO6	2.108887431	0.978068418	1	0.900731093	1	Ce	Br	Dy	O	1.34	0.59	0.912	1.4	3	3	3	-2
Sm2CuIrO6	2.108945521	0.978066506	1	0.901817344	1	Sm	Cu	Ir	O	1.24	0.77	0.57	1.4	3	1	5	-2
Sm2CuInO6	2.108945521	0.978066506	1	0.901817344	1	Sm	Cu	In	O	1.24	0.54	0.8	1.4	3	3	3	-2
Sm2CSrO6	2.108945521	0.978066506	1	0.901817344	1	Sm	C	Sr	O	1.24	0.16	1.18	1.4	3	4	2	-2
Sm2RhZnO6	2.108945521	0.978066506	1	0.901817344	1	Sm	Rh	Zn	O	1.24	0.6	0.74	1.4	3	4	2	-2
Sm2MgRuO6	2.108945521	0.978066506	1	0.901817344	1	Sm	Mg	Ru	O	1.24	0.72	0.62	1.4	3	2	4	-2
Pr2BSmO6	2.109603266	0.978044837	1	0.905475863	1	Pr	B	Sm	O	1.179	0.27	0.958	1.4	3	3	3	-2
Bi2BrGaO6	2.110689437	0.978009006	1	0.906366298	1	Bi	Br	Ga	O	1.17	0.59	0.62	1.4	3	3	3	-2
Bi2GeNiO6	2.110689437	0.978009006	1	0.906366298	1	Bi	Ge	Ni	O	1.17	0.73	0.48	1.4	3	2	4	-2
Bi2CoNiO6	2.110689437	0.978009006	1	0.906366298	1	Bi	Co	Ni	O	1.17	0.61	0.6	1.4	3	3	3	-2
La2BIrO6	2.112848144	0.977937612	1	1.040861182	1	La	B	Ir	O	1.36	0.27	0.68	1.4	3	3	3	-2
La2BRuO6	2.112848144	0.977937612	1	1.040861182	1	La	B	Ru	O	1.36	0.27	0.68	1.4	3	3	3	-2
La2CVO6	2.112848144	0.977937612	1	1.040861182	1	La	C	V	O	1.36	0.16	0.79	1.4	3	4	2	-2
La2BeSeO6	2.112848144	0.977937612	1	1.040861182	1	La	Be	Se	O	1.36	0.45	0.5	1.4	3	2	4	-2
Eu2BeRhO6	2.113440818	0.977917969	1	0.925667059	1	Eu	Be	Rh	O	1.12	0.45	0.6	1.4	3	2	4	-2
Ho2ErNO6	2.113440818	0.977917969	1	0.925667059	1	Ho	Er	N	O	1.12	0.89	0.16	1.4	3	3	3	-2
Ho2BeRhO6	2.113440818	0.977917969	1	0.925667059	1	Ho	Be	Rh	O	1.12	0.45	0.6	1.4	3	2	4	-2
Ho2CoPO6	2.113440818	0.977917969	1	0.925667059	1	Ho	Co	P	O	1.12	0.61	0.44	1.4	3	3	3	-2
Pr2CuSeO6	2.113581273	0.977913311	1	0.905026496	1	Pr	Cu	Se	O	1.179	0.73	0.5	1.4	3	2	4	-2
Pr2CoGaO6	2.113581273	0.977913311	1	0.905026496	1	Pr	Co	Ga	O	1.179	0.61	0.62	1.4	3	3	3	-2
Pr2MnSiO6	2.113581273	0.977913311	1	0.905026496	1	Pr	Mn	Si	O	1.179	0.83	0.4	1.4	3	2	4	-2
Pr2AsCuO6	2.113581273	0.977913311	1	0.905026496	1	Pr	As	Cu	O	1.179	0.46	0.77	1.4	3	5	1	-2
Pr2STiO6	2.113581273	0.977913311	1	0.905026496	1	Pr	S	Ti	O	1.179	0.37	0.86	1.4	3	4	2	-2
Pr2CDyO6	2.113581273	0.977913311	1	0.905026496	1	Pr	C	Dy	O	1.179	0.16	1.07	1.4	3	4	2	-2
Pr2GeSeO6	2.113581273	0.977913311	1	0.905026496	1	Pr	Ge	Se	O	1.179	0.73	0.5	1.4	3	2	4	-2
Pr2BrVO6	2.113581273	0.977913311	1	0.905026496	1	Pr	Br	V	O	1.179	0.59	0.64	1.4	3	3	3	-2
Ho2CrPO6	2.113812361	0.977905645	1	0.924466453	1	Ho	Cr	P	O	1.12	0.615	0.44	1.4	3	3	3	-2
Eu2BeTiO6	2.113812361	0.977905645	1	0.924466453	1	Eu	Be	Ti	O	1.12	0.45	0.605	1.4	3	2	4	-2
Ho2BeTiO6	2.113812361	0.977905645	1	0.924466453	1	Ho	Be	Ti	O	1.12	0.45	0.605	1.4	3	2	4	-2
Ho2NiPO6	2.113936975	0.97790151	1	0.92807765	1	Ho	Ni	P	O	1.12	0.6	0.44	1.4	3	3	3	-2
Ho2NTmO6	2.113936975	0.97790151	1	0.92807765	1	Ho	N	Tm	O	1.12	0.16	0.88	1.4	3	3	3	-2
Ho2NYO6	2.114596427	0.977879614	1	0.923268958	1	Ho	N	Y	O	1.12	0.16	0.9	1.4	3	3	3	-2
Ho2GaPO6	2.114596427	0.977879614	1	0.923268958	1	Ho	Ga	P	O	1.12	0.62	0.44	1.4	3	3	3	-2
Ho2NiSO6	2.114596427	0.977879614	1	0.923268958	1	Ho	Ni	S	O	1.12	0.69	0.37	1.4	3	2	4	-2
Ho2BeFeO6	2.114805755	0.977872659	1	0.92928766	1	Ho	Be	Fe	O	1.12	0.45	0.585	1.4	3	2	4	-2
Ho2BeVO6	2.116089221	0.977829966	1	0.93050083	1	Ho	Be	V	O	1.12	0.45	0.58	1.4	3	2	4	-2
Eu2BeVO6	2.116089221	0.977829966	1	0.93050083	1	Eu	Be	V	O	1.12	0.45	0.58	1.4	3	2	4	-2
Ho2BSbO6	2.116089221	0.977829966	1	0.93050083	1	Ho	B	Sb	O	1.12	0.27	0.76	1.4	3	3	3	-2
Ho2BrPO6	2.116089221	0.977829966	1	0.93050083	1	Ho	Br	P	O	1.12	0.59	0.44	1.4	3	3	3	-2
La2ErFeO6	2.116093364	0.977829828	1	0.900398946	1	La	Er	Fe	O	1.36	0.89	0.645	1.4	3	3	3	-2
La2ErMnO6	2.116093364	0.977829828	1	0.900398946	1	La	Er	Mn	O	1.36	0.89	0.645	1.4	3	3	3	-2
La2AlPuO6	2.116093364	0.977829828	1	0.900398946	1	La	Al	Pu	O	1.36	0.535	1	1.4	3	3	3	-2
La2CdFeO6	2.116093364	0.977829828	1	0.900398946	1	La	Cd	Fe	O	1.36	0.95	0.585	1.4	3	2	4	-2
Pr2InNO6	2.116595968	0.977813086	1	0.9700151	1	Pr	In	N	O	1.179	0.8	0.16	1.4	3	3	3	-2
Pr2CCrO6	2.116595968	0.977813086	1	0.9700151	1	Pr	C	Cr	O	1.179	0.16	0.8	1.4	3	4	2	-2
Pr2BMoO6	2.116595968	0.977813086	1	0.9700151	1	Pr	B	Mo	O	1.179	0.27	0.69	1.4	3	3	3	-2
Ho2NYbO6	2.116718891	0.977808989	1	0.930986985	1	Ho	N	Yb	O	1.12	0.16	0.868	1.4	3	3	3	-2
Ho2BInO6	2.117401036	0.97778624	1	0.92088325	1	Ho	B	In	O	1.12	0.27	0.8	1.4	3	3	3	-2
Eu2BeRuO6	2.117401036	0.97778624	1	0.92088325	1	Eu	Be	Ru	O	1.12	0.45	0.62	1.4	3	2	4	-2
Ho2BeRuO6	2.117401036	0.97778624	1	0.92088325	1	Ho	Be	Ru	O	1.12	0.45	0.62	1.4	3	2	4	-2
Eu2BInO6	2.117401036	0.97778624	1	0.92088325	1	Eu	B	In	O	1.12	0.27	0.8	1.4	3	3	3	-2
Ho2BrLiO6	2.117401036	0.97778624	1	0.92088325	1	Ho	Br	Li	O	1.12	0.31	0.76	1.4	3	5	1	-2
Ho2DyNO6	2.118159703	0.977760911	1	0.920407587	1	Ho	Dy	N	O	1.12	0.912	0.16	1.4	3	3	3	-2
Ce2SbScO6	2.11864788	0.977744596	1	0.900103406	1	Ce	Sb	Sc	O	1.34	0.76	0.745	1.4	3	3	3	-2
Ce2CrErO6	2.11864788	0.977744596	1	0.900103406	1	Ce	Cr	Er	O	1.34	0.615	0.89	1.4	3	3	3	-2
Ho2BeIrO6	2.119421274	0.977718725	1	0.919695013	1	Ho	Be	Ir	O	1.12	0.45	0.625	1.4	3	2	4	-2
Ho2AlCuO6	2.119421274	0.977718725	1	0.919695013	1	Ho	Al	Cu	O	1.12	0.535	0.54	1.4	3	3	3	-2
Eu2AlCuO6	2.119421274	0.977718725	1	0.919695013	1	Eu	Al	Cu	O	1.12	0.535	0.54	1.4	3	3	3	-2
Eu2BeIrO6	2.119421274	0.977718725	1	0.919695013	1	Eu	Be	Ir	O	1.12	0.45	0.625	1.4	3	2	4	-2
Ho2LuNO6	2.119447036	0.977717862	1	0.932692535	1	Ho	Lu	N	O	1.12	0.861	0.16	1.4	3	3	3	-2
Ho2AsPO6	2.119903449	0.977702579	1	0.932936696	1	Ho	As	P	O	1.12	0.58	0.44	1.4	3	3	3	-2
Ho2CTiO6	2.119903449	0.977702579	1	0.932936696	1	Ho	C	Ti	O	1.12	0.16	0.86	1.4	3	4	2	-2
Bi2AlIrO6	2.120085749	0.977696471	1	0.905237573	1	Bi	Al	Ir	O	1.17	0.535	0.68	1.4	3	3	3	-2
Bi2AlRuO6	2.120085749	0.977696471	1	0.905237573	1	Bi	Al	Ru	O	1.17	0.535	0.68	1.4	3	3	3	-2
Ho2BeReO6	2.121853426	0.977637158	1	0.918509839	1	Ho	Be	Re	O	1.12	0.45	0.63	1.4	3	2	4	-2
Ho2BrCuO6	2.121853426	0.977637158	1	0.918509839	1	Ho	Br	Cu	O	1.12	0.31	0.77	1.4	3	5	1	-2
Ho2PVO6	2.121853426	0.977637158	1	0.918509839	1	Ho	P	V	O	1.12	0.44	0.64	1.4	3	3	3	-2
Ce2FeLuO6	2.121927575	0.977634666	1	0.899894371	1	Ce	Fe	Lu	O	1.34	0.645	0.861	1.4	3	3	3	-2
Ce2LuMnO6	2.121927575	0.977634666	1	0.899894371	1	Ce	Lu	Mn	O	1.34	0.861	0.645	1.4	3	3	3	-2
Sm2IrMgO6	2.12234498	0.977620635	1	0.900729507	1	Sm	Ir	Mg	O	1.24	0.625	0.72	1.4	3	4	2	-2	1
Sm2NiScO6	2.12234498	0.977620635	1	0.900729507	1	Sm	Ni	Sc	O	1.24	0.6	0.745	1.4	3	3	3	-2
Sm2TiZnO6	2.12234498	0.977620635	1	0.900729507	1	Sm	Ti	Zn	O	1.24	0.605	0.74	1.4	3	4	2	-2
Ho2BScO6	2.122436083	0.977617571	1	0.934159417	1	Ho	B	Sc	O	1.12	0.27	0.745	1.4	3	3	3	-2
Eu2BScO6	2.122436083	0.977617571	1	0.934159417	1	Eu	B	Sc	O	1.12	0.27	0.745	1.4	3	3	3	-2
Te2LiNiO6	2.122533471	0.977614296	1	0.805693784	-1	Te	Li	Ni	O	0.97	0.76	0.6	1.4	4	1	3	-2
Te2BrCuO6	2.122533471	0.977614296	1	0.805693784	-1	Te	Br	Cu	O	0.97	0.59	0.77	1.4	4	3	1	-2
La2BrEuO6	2.122797612	0.977605409	1	0.899983729	1	La	Br	Eu	O	1.36	0.59	0.947	1.4	3	3	3	-2
Pr2BrMnO6	2.123795123	0.977571815	1	0.903905025	1	Pr	Br	Mn	O	1.179	0.59	0.645	1.4	3	3	3	-2
Pr2BrFeO6	2.123795123	0.977571815	1	0.903905025	1	Pr	Br	Fe	O	1.179	0.59	0.645	1.4	3	3	3	-2
Pr2CrGaO6	2.123795123	0.977571815	1	0.903905025	1	Pr	Cr	Ga	O	1.179	0.615	0.62	1.4	3	3	3	-2
Bi2BEuO6	2.123952932	0.977566496	1	0.90478687	1	Bi	B	Eu	O	1.17	0.27	0.947	1.4	3	3	3	-2
Bi2BMoO6	2.123986781	0.977565355	1	0.966630015	1	Bi	B	Mo	O	1.17	0.27	0.69	1.4	3	3	3	-2
Bi2InNO6	2.123986781	0.977565355	1	0.966630015	1	Bi	In	N	O	1.17	0.8	0.16	1.4	3	3	3	-2
Bi2CCrO6	2.123986781	0.977565355	1	0.966630015	1	Bi	C	Cr	O	1.17	0.16	0.8	1.4	3	4	2	-2
Ho2MnPO6	2.12469758	0.977541378	1	0.917327716	1	Ho	Mn	P	O	1.12	0.645	0.44	1.4	3	3	3	-2
Ho2FePO6	2.12469758	0.977541378	1	0.917327716	1	Ho	Fe	P	O	1.12	0.645	0.44	1.4	3	3	3	-2
Nd2AlLuO6	2.125143681	0.977526316	1	0.899892805	1	Nd	Al	Lu	O	1.27	0.535	0.861	1.4	3	3	3	-2
La2AsSmO6	2.126169065	0.977491655	1	0.899776264	1	La	As	Sm	O	1.36	0.58	0.958	1.4	3	3	3	-2
Ho2LiMnO6	2.127953919	0.977431189	1	0.916148632	1	Ho	Li	Mn	O	1.12	0.76	0.33	1.4	3	1	5	-2
Ho2MgSO6	2.127953919	0.977431189	1	0.916148632	1	Ho	Mg	S	O	1.12	0.72	0.37	1.4	3	2	4	-2
Ho2NiSiO6	2.127953919	0.977431189	1	0.916148632	1	Ho	Ni	Si	O	1.12	0.69	0.4	1.4	3	2	4	-2
Bi2GaNiO6	2.129870447	0.977366073	1	0.904111656	1	Bi	Ga	Ni	O	1.17	0.62	0.6	1.4	3	3	3	-2
Bi2AsVO6	2.129870447	0.977366073	1	0.904111656	1	Bi	As	V	O	1.17	0.58	0.64	1.4	3	3	3	-2
Bi2NiZnO6	2.129870447	0.977366073	1	0.904111656	1	Bi	Ni	Zn	O	1.17	0.48	0.74	1.4	3	4	2	-2
Bi2AsLiO6	2.129870447	0.977366073	1	0.904111656	1	Bi	As	Li	O	1.17	0.46	0.76	1.4	3	5	1	-2
Bi2MnNiO6	2.129870447	0.977366073	1	0.904111656	1	Bi	Mn	Ni	O	1.17	0.53	0.69	1.4	3	4	2	-2
Bi2MgSeO6	2.129870447	0.977366073	1	0.904111656	1	Bi	Mg	Se	O	1.17	0.72	0.5	1.4	3	2	4	-2
Ho2BeCrO6	2.13254941	0.977274723	1	0.937846889	1	Ho	Be	Cr	O	1.12	0.45	0.55	1.4	3	2	4	-2
La2AmNiO6	2.132950725	0.977261005	1	0.89936162	1	La	Am	Ni	O	1.36	0.85	0.69	1.4	3	4	2	-2
La2EuSO6	2.132950725	0.977261005	1	0.89936162	1	La	Eu	S	O	1.36	1.17	0.37	1.4	3	2	4	-2
La2LiPaO6	2.132950725	0.977261005	1	0.89936162	1	La	Li	Pa	O	1.36	0.76	0.78	1.4	3	1	5	-2
La2VYO6	2.132950725	0.977261005	1	0.89936162	1	La	V	Y	O	1.36	0.64	0.9	1.4	3	3	3	-2
La2HfMnO6	2.132950725	0.977261005	1	0.89936162	1	La	Hf	Mn	O	1.36	0.71	0.83	1.4	3	4	2	-2
Nd2BTiO6	2.133714331	0.97723488	1	1.009612356	1	Nd	B	Ti	O	1.27	0.27	0.67	1.4	3	3	3	-2
Pr2InPO6	2.134394385	0.977211586	1	0.902786331	1	Pr	In	P	O	1.179	0.8	0.44	1.4	3	3	3	-2
Pr2SeZnO6	2.134394385	0.977211586	1	0.902786331	1	Pr	Se	Zn	O	1.179	0.5	0.74	1.4	3	4	2	-2
Ce2CoYO6	2.135177935	0.977184717	1	0.899059202	1	Ce	Co	Y	O	1.34	0.61	0.9	1.4	3	3	3	-2
Ce2LiNpO6	2.135177935	0.977184717	1	0.899059202	1	Ce	Li	Np	O	1.34	0.76	0.75	1.4	3	1	5	-2
Ce2BaCO6	2.135177935	0.977184717	1	0.899059202	1	Ce	Ba	C	O	1.34	1.35	0.16	1.4	3	2	4	-2
Ce2CrHfO6	2.135177935	0.977184717	1	0.899059202	1	Ce	Cr	Hf	O	1.34	0.8	0.71	1.4	3	2	4	-2
Ce2CuPuO6	2.135177935	0.977184717	1	0.899059202	1	Ce	Cu	Pu	O	1.34	0.77	0.74	1.4	3	1	5	-2
Ce2CrNaO6	2.135177935	0.977184717	1	0.899059202	1	Ce	Cr	Na	O	1.34	0.49	1.02	1.4	3	5	1	-2
Ce2VZrO6	2.135177935	0.977184717	1	0.899059202	1	Ce	V	Zr	O	1.34	0.79	0.72	1.4	3	2	4	-2
Ce2AlAmO6	2.135177935	0.977184717	1	0.899059202	1	Ce	Al	Am	O	1.34	0.535	0.975	1.4	3	3	3	-2
Ce2ErGaO6	2.135177935	0.977184717	1	0.899059202	1	Ce	Er	Ga	O	1.34	0.89	0.62	1.4	3	3	3	-2
Ce2MoTiO6	2.135177935	0.977184717	1	0.899059202	1	Ce	Mo	Ti	O	1.34	0.65	0.86	1.4	3	4	2	-2
Ho2BeMoO6	2.135704369	0.977166646	1	0.913799533	1	Ho	Be	Mo	O	1.12	0.45	0.65	1.4	3	2	4	-2
Ho2CuMnO6	2.135704369	0.977166646	1	0.913799533	1	Ho	Cu	Mn	O	1.12	0.77	0.33	1.4	3	1	5	-2	1
Ho2CuSO6	2.135704369	0.977166646	1	0.913799533	1	Ho	Cu	S	O	1.12	0.73	0.37	1.4	3	2	4	-2
Ho2GeSO6	2.135704369	0.977166646	1	0.913799533	1	Ho	Ge	S	O	1.12	0.73	0.37	1.4	3	2	4	-2
Sm2BePaO6	2.136106723	0.977152825	1	0.89964429	1	Sm	Be	Pa	O	1.24	0.45	0.9	1.4	3	2	4	-2
Sm2CdSiO6	2.136106723	0.977152825	1	0.89964429	1	Sm	Cd	Si	O	1.24	0.95	0.4	1.4	3	2	4	-2
Sm2CoTiO6	2.136106723	0.977152825	1	0.89964429	1	Sm	Co	Ti	O	1.24	0.745	0.605	1.4	3	2	4	-2
La2HoVO6	2.13636097	0.977144086	1	0.899154442	1	La	Ho	V	O	1.36	0.901	0.64	1.4	3	3	3	-2
La2LuRuO6	2.13636097	0.977144086	1	0.899154442	1	La	Lu	Ru	O	1.36	0.861	0.68	1.4	3	3	3	-2
La2IrLuO6	2.13636097	0.977144086	1	0.899154442	1	La	Ir	Lu	O	1.36	0.68	0.861	1.4	3	3	3	-2
Nd2MgNbO6	2.137034851	0.977120908	1	0.899035765	1	Nd	Mg	Nb	O	1.27	0.72	0.68	1.4	3	2	4	-2
Nd2InNiO6	2.137034851	0.977120908	1	0.899035765	1	Nd	In	Ni	O	1.27	0.8	0.6	1.4	3	3	3	-2
Nd2NaPO6	2.137034851	0.977120908	1	0.899035765	1	Nd	Na	P	O	1.27	1.02	0.38	1.4	3	1	5	-2
Nd2MgTaO6	2.137034851	0.977120908	1	0.899035765	1	Nd	Mg	Ta	O	1.27	0.72	0.68	1.4	3	2	4	-2
Nd2LiTaO6	2.137034851	0.977120908	1	0.899035765	1	Nd	Li	Ta	O	1.27	0.76	0.64	1.4	3	1	5	-2
Nd2LiNbO6	2.137034851	0.977120908	1	0.899035765	1	Nd	Li	Nb	O	1.27	0.76	0.64	1.4	3	1	5	-2
Nd2CaSiO6	2.137034851	0.977120908	1	0.899035765	1	Nd	Ca	Si	O	1.27	1	0.4	1.4	3	2	4	-2
Sm2BTiO6	2.137280791	0.977112443	1	0.998268397	1	Sm	B	Ti	O	1.24	0.27	0.67	1.4	3	3	3	-2
Pr2BIrO6	2.138169943	0.977081811	1	0.972601807	1	Pr	B	Ir	O	1.179	0.27	0.68	1.4	3	3	3	-2
Pr2BeSeO6	2.138169943	0.977081811	1	0.972601807	1	Pr	Be	Se	O	1.179	0.45	0.5	1.4	3	2	4	-2
Pr2CVO6	2.138169943	0.977081811	1	0.972601807	1	Pr	C	V	O	1.179	0.16	0.79	1.4	3	4	2	-2
Pr2BRuO6	2.138169943	0.977081811	1	0.972601807	1	Pr	B	Ru	O	1.179	0.27	0.68	1.4	3	3	3	-2
Ce2CoHoO6	2.138523516	0.977069619	1	0.898850652	1	Ce	Co	Ho	O	1.34	0.61	0.901	1.4	3	3	3	-2
Nd2CuLuO6	2.140043	0.977017143	1	0.898821759	1	Nd	Cu	Lu	O	1.27	0.54	0.861	1.4	3	3	3	-2
Bi2AsMnO6	2.140045166	0.977017068	1	0.902988535	1	Bi	As	Mn	O	1.17	0.58	0.645	1.4	3	3	3	-2
Bi2AsFeO6	2.140045166	0.977017068	1	0.902988535	1	Bi	As	Fe	O	1.17	0.58	0.645	1.4	3	3	3	-2
Bi2AlMoO6	2.140045166	0.977017068	1	0.902988535	1	Bi	Al	Mo	O	1.17	0.535	0.69	1.4	3	3	3	-2
Bi2BePbO6	2.140045166	0.977017068	1	0.902988535	1	Bi	Be	Pb	O	1.17	0.45	0.775	1.4	3	2	4	-2
Ho2PRhO6	2.140199328	0.977011737	1	0.912629495	1	Ho	P	Rh	O	1.12	0.44	0.665	1.4	3	3	3	-2
Ho2CMnO6	2.141400979	0.976970139	1	0.940321419	1	Ho	C	Mn	O	1.12	0.16	0.83	1.4	3	4	2	-2
Ho2BNbO6	2.141400979	0.976970139	1	0.940321419	1	Ho	B	Nb	O	1.12	0.27	0.72	1.4	3	3	3	-2
Ho2BTaO6	2.141400979	0.976970139	1	0.940321419	1	Ho	B	Ta	O	1.12	0.27	0.72	1.4	3	3	3	-2
Ho2EuNO6	2.142113163	0.976945447	1	0.912162318	1	Ho	Eu	N	O	1.12	0.947	0.16	1.4	3	3	3	-2
Ce2BTiO6	2.142563417	0.976929823	1	1.036081594	1	Ce	B	Ti	O	1.34	0.27	0.67	1.4	3	3	3	-2
Ce2CFeO6	2.142563417	0.976929823	1	1.036081594	1	Ce	C	Fe	O	1.34	0.16	0.78	1.4	3	4	2	-2
Bi2CVO6	2.144740471	0.976854119	1	0.969207695	1	Bi	C	V	O	1.17	0.16	0.79	1.4	3	4	2	-2
Bi2BRuO6	2.144740471	0.976854119	1	0.969207695	1	Bi	B	Ru	O	1.17	0.27	0.68	1.4	3	3	3	-2
Bi2BIrO6	2.144740471	0.976854119	1	0.969207695	1	Bi	B	Ir	O	1.17	0.27	0.68	1.4	3	3	3	-2
Bi2BeSeO6	2.144740471	0.976854119	1	0.969207695	1	Bi	Be	Se	O	1.17	0.45	0.5	1.4	3	2	4	-2
Gd2NiPO6	2.144804367	0.976851893	1	0.923289948	1	Gd	Ni	P	O	1.107	0.6	0.44	1.4	3	3	3	-2
Gd2NTmO6	2.144804367	0.976851893	1	0.923289948	1	Gd	N	Tm	O	1.107	0.16	0.88	1.4	3	3	3	-2
Gd2BeFeO6	2.144814673	0.976851534	1	0.924493716	1	Gd	Be	Fe	O	1.107	0.45	0.585	1.4	3	2	4	-2
Ho2SZnO6	2.145108168	0.976841307	1	0.911462449	1	Ho	S	Zn	O	1.12	0.37	0.74	1.4	3	4	2	-2
Ho2CCdO6	2.145108168	0.976841307	1	0.911462449	1	Ho	C	Cd	O	1.12	0.16	0.95	1.4	3	4	2	-2
Eu2CCdO6	2.145108168	0.976841307	1	0.911462449	1	Eu	C	Cd	O	1.12	0.16	0.95	1.4	3	4	2	-2
Ho2BeWO6	2.145108168	0.976841307	1	0.911462449	1	Ho	Be	W	O	1.12	0.45	0.66	1.4	3	2	4	-2
Ho2PTiO6	2.145108168	0.976841307	1	0.911462449	1	Ho	P	Ti	O	1.12	0.44	0.67	1.4	3	3	3	-2
Gd2BrPO6	2.14524939	0.976836384	1	0.925700627	1	Gd	Br	P	O	1.107	0.59	0.44	1.4	3	3	3	-2
Gd2BSbO6	2.14524939	0.976836384	1	0.925700627	1	Gd	B	Sb	O	1.107	0.27	0.76	1.4	3	3	3	-2
Gd2BeVO6	2.14524939	0.976836384	1	0.925700627	1	Gd	Be	V	O	1.107	0.45	0.58	1.4	3	2	4	-2
Pr2AmBO6	2.145380843	0.976831801	1	0.901670402	1	Pr	Am	B	O	1.179	0.975	0.27	1.4	3	3	3	-2
Pr2CoSeO6	2.145380843	0.976831801	1	0.901670402	1	Pr	Co	Se	O	1.179	0.745	0.5	1.4	3	2	4	-2
Pr2AsRhO6	2.145380843	0.976831801	1	0.901670402	1	Pr	As	Rh	O	1.179	0.58	0.665	1.4	3	3	3	-2
Gd2NYbO6	2.145542241	0.976826173	1	0.926184274	1	Gd	N	Yb	O	1.107	0.16	0.868	1.4	3	3	3	-2
Gd2BeRhO6	2.146055151	0.976808277	1	0.920891792	1	Gd	Be	Rh	O	1.107	0.45	0.6	1.4	3	2	4	-2
Gd2ErNO6	2.146055151	0.976808277	1	0.920891792	1	Gd	Er	N	O	1.107	0.89	0.16	1.4	3	3	3	-2
Gd2CoPO6	2.146055151	0.976808277	1	0.920891792	1	Gd	Co	P	O	1.107	0.61	0.44	1.4	3	3	3	-2
Nd2AlYbO6	2.14610186	0.976806646	1	0.898394055	1	Nd	Al	Yb	O	1.27	0.535	0.868	1.4	3	3	3	-2
Bi2BSmO6	2.14633792	0.976798404	1	0.902316002	1	Bi	B	Sm	O	1.17	0.27	0.958	1.4	3	3	3	-2
Gd2LuNO6	2.147103344	0.976771659	1	0.927881026	1	Gd	Lu	N	O	1.107	0.861	0.16	1.4	3	3	3	-2
Gd2BeTiO6	2.147315576	0.976764237	1	0.91969738	1	Gd	Be	Ti	O	1.107	0.45	0.605	1.4	3	2	4	-2
Gd2CrPO6	2.147315576	0.976764237	1	0.91969738	1	Gd	Cr	P	O	1.107	0.615	0.44	1.4	3	3	3	-2
Gd2CTiO6	2.147394518	0.976761476	1	0.928123927	1	Gd	C	Ti	O	1.107	0.16	0.86	1.4	3	4	2	-2
Gd2AsPO6	2.147394518	0.976761476	1	0.928123927	1	Gd	As	P	O	1.107	0.58	0.44	1.4	3	3	3	-2
La2CFeO6	2.148880159	0.976709449	1	1.043644233	1	La	C	Fe	O	1.36	0.16	0.78	1.4	3	4	2	-2
La2BTiO6	2.148880159	0.976709449	1	1.043644233	1	La	B	Ti	O	1.36	0.27	0.67	1.4	3	3	3	-2
Gd2GaPO6	2.14899908	0.976705279	1	0.918506062	1	Gd	Ga	P	O	1.107	0.62	0.44	1.4	3	3	3	-2
Gd2NYO6	2.14899908	0.976705279	1	0.918506062	1	Gd	N	Y	O	1.107	0.16	0.9	1.4	3	3	3	-2
Gd2NiSO6	2.14899908	0.976705279	1	0.918506062	1	Gd	Ni	S	O	1.107	0.69	0.37	1.4	3	2	4	-2
Gd2BScO6	2.149106416	0.976701515	1	0.929340341	1	Gd	B	Sc	O	1.107	0.27	0.745	1.4	3	3	3	-2
Gd2HoNO6	2.149386542	0.976691688	1	0.918268169	1	Gd	Ho	N	O	1.107	0.901	0.16	1.4	3	3	3	-2
La2InScO6	2.15013185	0.97666552	1	0.898326682	1	La	In	Sc	O	1.36	0.8	0.745	1.4	3	3	3	-2
La2FeYO6	2.15013185	0.97666552	1	0.898326682	1	La	Fe	Y	O	1.36	0.645	0.9	1.4	3	3	3	-2
La2MnYO6	2.15013185	0.97666552	1	0.898326682	1	La	Mn	Y	O	1.36	0.645	0.9	1.4	3	3	3	-2
La2AlCeO6	2.15013185	0.97666552	1	0.898326682	1	La	Al	Ce	O	1.36	0.535	1.01	1.4	3	3	3	-2
La2AlNpO6	2.15013185	0.97666552	1	0.898326682	1	La	Al	Np	O	1.36	0.535	1.01	1.4	3	3	3	-2
Sm2CoScO6	2.150232989	0.976661967	1	0.898561686	1	Sm	Co	Sc	O	1.24	0.61	0.745	1.4	3	3	3	-2
Ho2AlAsO6	2.150431553	0.976654989	1	0.910298385	1	Ho	Al	As	O	1.12	0.535	0.58	1.4	3	3	3	-2
Ho2CoSO6	2.150431553	0.976654989	1	0.910298385	1	Ho	Co	S	O	1.12	0.745	0.37	1.4	3	2	4	-2
Bi2CoGaO6	2.150611628	0.976648659	1	0.901868202	1	Bi	Co	Ga	O	1.17	0.61	0.62	1.4	3	3	3	-2
Bi2STiO6	2.150611628	0.976648659	1	0.901868202	1	Bi	S	Ti	O	1.17	0.37	0.86	1.4	3	4	2	-2
Bi2MnSiO6	2.150611628	0.976648659	1	0.901868202	1	Bi	Mn	Si	O	1.17	0.83	0.4	1.4	3	2	4	-2
Bi2CuSeO6	2.150611628	0.976648659	1	0.901868202	1	Bi	Cu	Se	O	1.17	0.73	0.5	1.4	3	2	4	-2
Bi2CDyO6	2.150611628	0.976648659	1	0.901868202	1	Bi	C	Dy	O	1.17	0.16	1.07	1.4	3	4	2	-2
Bi2BrVO6	2.150611628	0.976648659	1	0.901868202	1	Bi	Br	V	O	1.17	0.59	0.64	1.4	3	3	3	-2
Bi2GeSeO6	2.150611628	0.976648659	1	0.901868202	1	Bi	Ge	Se	O	1.17	0.73	0.5	1.4	3	2	4	-2
Bi2AsCuO6	2.150611628	0.976648659	1	0.901868202	1	Bi	As	Cu	O	1.17	0.46	0.77	1.4	3	5	1	-2
Ho2BeCoO6	2.151954262	0.976601406	1	0.942809042	1	Ho	Be	Co	O	1.12	0.45	0.53	1.4	3	2	4	-2
Ho2BeMnO6	2.151954262	0.976601406	1	0.942809042	1	Ho	Be	Mn	O	1.12	0.45	0.53	1.4	3	2	4	-2
Eu2BeGeO6	2.151954262	0.976601406	1	0.942809042	1	Eu	Be	Ge	O	1.12	0.45	0.53	1.4	3	2	4	-2
Eu2BeCoO6	2.151954262	0.976601406	1	0.942809042	1	Eu	Be	Co	O	1.12	0.45	0.53	1.4	3	2	4	-2
Ho2BeGeO6	2.151954262	0.976601406	1	0.942809042	1	Ho	Be	Ge	O	1.12	0.45	0.53	1.4	3	2	4	-2
Ce2CrYO6	2.152038397	0.976598442	1	0.898017419	1	Ce	Cr	Y	O	1.34	0.615	0.9	1.4	3	3	3	-2
La2HoMnO6	2.153607144	0.976543097	1	0.89811998	1	La	Ho	Mn	O	1.36	0.901	0.645	1.4	3	3	3	-2
La2FeHoO6	2.153607144	0.976543097	1	0.89811998	1	La	Fe	Ho	O	1.36	0.645	0.901	1.4	3	3	3	-2
Gd2BrLiO6	2.153635115	0.976542109	1	0.916132662	1	Gd	Br	Li	O	1.107	0.31	0.76	1.4	3	5	1	-2
Gd2BeRuO6	2.153635115	0.976542109	1	0.916132662	1	Gd	Be	Ru	O	1.107	0.45	0.62	1.4	3	2	4	-2
Gd2BInO6	2.153635115	0.976542109	1	0.916132662	1	Gd	B	In	O	1.107	0.27	0.8	1.4	3	3	3	-2
Ho2NSmO6	2.153824879	0.976535405	1	0.909601372	1	Ho	N	Sm	O	1.12	0.16	0.958	1.4	3	3	3	-2
Gd2DyNO6	2.154765397	0.976502146	1	0.915659453	1	Gd	Dy	N	O	1.107	0.912	0.16	1.4	3	3	3	-2
Ce2CrHoO6	2.155450356	0.976477894	1	0.897809351	1	Ce	Cr	Ho	O	1.34	0.615	0.901	1.4	3	3	3	-2
Eu2MgSiO6	2.156170245	0.976452377	1	0.90913729	1	Eu	Mg	Si	O	1.12	0.72	0.4	1.4	3	2	4	-2
Ho2PRuO6	2.156170245	0.976452377	1	0.90913729	1	Ho	P	Ru	O	1.12	0.44	0.68	1.4	3	3	3	-2
Ho2IrPO6	2.156170245	0.976452377	1	0.90913729	1	Ho	Ir	P	O	1.12	0.68	0.44	1.4	3	3	3	-2
Ho2MgSiO6	2.156170245	0.976452377	1	0.90913729	1	Ho	Mg	Si	O	1.12	0.72	0.4	1.4	3	2	4	-2
Gd2AlCuO6	2.15658779	0.976437563	1	0.914950555	1	Gd	Al	Cu	O	1.107	0.535	0.54	1.4	3	3	3	-2
Gd2BeIrO6	2.15658779	0.976437563	1	0.914950555	1	Gd	Be	Ir	O	1.107	0.45	0.625	1.4	3	2	4	-2
Pr2AsTiO6	2.156756367	0.97643158	1	0.900557229	1	Pr	As	Ti	O	1.179	0.58	0.67	1.4	3	3	3	-2
Pr2CrLiO6	2.156756367	0.97643158	1	0.900557229	1	Pr	Cr	Li	O	1.179	0.49	0.76	1.4	3	5	1	-2
Gd2BeCrO6	2.156810554	0.976429656	1	0.93300879	1	Gd	Be	Cr	O	1.107	0.45	0.55	1.4	3	2	4	-2
Ho2AlPO6	2.15787339	0.976391892	1	0.944057795	1	Ho	Al	P	O	1.12	0.535	0.44	1.4	3	3	3	-2
Gd2BrCuO6	2.159963834	0.97631743	1	0.913771495	1	Gd	Br	Cu	O	1.107	0.31	0.77	1.4	3	5	1	-2
Gd2BeReO6	2.159963834	0.97631743	1	0.913771495	1	Gd	Be	Re	O	1.107	0.45	0.63	1.4	3	2	4	-2
Gd2PVO6	2.159963834	0.97631743	1	0.913771495	1	Gd	P	V	O	1.107	0.44	0.64	1.4	3	3	3	-2
Ce2BRhO6	2.160580126	0.97629543	1	1.037468584	1	Ce	B	Rh	O	1.34	0.27	0.665	1.4	3	3	3	-2
La2BrSmO6	2.160596962	0.976294829	1	0.897706861	1	La	Br	Sm	O	1.36	0.59	0.958	1.4	3	3	3	-2
Pr2CFeO6	2.161413673	0.976265642	1	0.975202347	1	Pr	C	Fe	O	1.179	0.16	0.78	1.4	3	4	2	-2
Pr2BTiO6	2.161413673	0.976265642	1	0.975202347	1	Pr	B	Ti	O	1.179	0.27	0.67	1.4	3	3	3	-2
Nd2CuYbO6	2.161498188	0.976262619	1	0.897326571	1	Nd	Cu	Yb	O	1.27	0.54	0.868	1.4	3	3	3	-2
Bi2CrGaO6	2.161571641	0.976259992	1	0.900750646	1	Bi	Cr	Ga	O	1.17	0.615	0.62	1.4	3	3	3	-2
Bi2BrMnO6	2.161571641	0.976259992	1	0.900750646	1	Bi	Br	Mn	O	1.17	0.59	0.645	1.4	3	3	3	-2
Bi2BrFeO6	2.161571641	0.976259992	1	0.900750646	1	Bi	Br	Fe	O	1.17	0.59	0.645	1.4	3	3	3	-2
Ho2AlBrO6	2.162325102	0.976233025	1	0.907979153	1	Ho	Al	Br	O	1.12	0.535	0.59	1.4	3	3	3	-2
Gd2FePO6	2.163763573	0.976181452	1	0.91259547	1	Gd	Fe	P	O	1.107	0.645	0.44	1.4	3	3	3	-2
Gd2MnPO6	2.163763573	0.976181452	1	0.91259547	1	Gd	Mn	P	O	1.107	0.645	0.44	1.4	3	3	3	-2
Gd2BNbO6	2.16409839	0.976169431	1	0.935470554	1	Gd	B	Nb	O	1.107	0.27	0.72	1.4	3	3	3	-2
Gd2CMnO6	2.16409839	0.976169431	1	0.935470554	1	Gd	C	Mn	O	1.107	0.16	0.83	1.4	3	4	2	-2
Gd2BTaO6	2.16409839	0.976169431	1	0.935470554	1	Gd	B	Ta	O	1.107	0.27	0.72	1.4	3	3	3	-2
Sm2RuZnO6	2.164726092	0.976146878	1	0.897481684	1	Sm	Ru	Zn	O	1.24	0.62	0.74	1.4	3	4	2	-2
Sm2LiSbO6	2.164726092	0.976146878	1	0.897481684	1	Sm	Li	Sb	O	1.24	0.76	0.6	1.4	3	1	5	-2
Nd2BeNiO6	2.165689295	0.976112226	1	1.012319092	1	Nd	Be	Ni	O	1.27	0.45	0.48	1.4	3	2	4	-2
Sm2BeNiO6	2.167116271	0.976060794	1	1.00094472	1	Sm	Be	Ni	O	1.24	0.45	0.48	1.4	3	2	4	-2
Bi2BTiO6	2.16717678	0.97605861	1	0.971799159	1	Bi	B	Ti	O	1.17	0.27	0.67	1.4	3	3	3	-2
Bi2CFeO6	2.16717678	0.97605861	1	0.971799159	1	Bi	C	Fe	O	1.17	0.16	0.78	1.4	3	4	2	-2
La2BRhO6	2.167475656	0.976047822	1	1.045041347	1	La	B	Rh	O	1.36	0.27	0.665	1.4	3	3	3	-2
La2GeYbO6	2.16763922	0.976041916	1	0.897294122	1	La	Ge	Yb	O	1.36	0.53	1.02	1.4	3	4	2	-2
La2CoYbO6	2.16763922	0.976041916	1	0.897294122	1	La	Co	Yb	O	1.36	0.53	1.02	1.4	3	4	2	-2
La2SSrO6	2.16763922	0.976041916	1	0.897294122	1	La	S	Sr	O	1.36	0.37	1.18	1.4	3	4	2	-2
La2DyNiO6	2.16763922	0.976041916	1	0.897294122	1	La	Dy	Ni	O	1.36	1.07	0.48	1.4	3	2	4	-2
La2CuPaO6	2.16763922	0.976041916	1	0.897294122	1	La	Cu	Pa	O	1.36	0.77	0.78	1.4	3	1	5	-2
La2CoHgO6	2.16763922	0.976041916	1	0.897294122	1	La	Co	Hg	O	1.36	0.53	1.02	1.4	3	4	2	-2
La2SiSnO6	2.16763922	0.976041916	1	0.897294122	1	La	Si	Sn	O	1.36	0.4	1.15	1.4	3	4	2	-2
La2MnYbO6	2.16763922	0.976041916	1	0.897294122	1	La	Mn	Yb	O	1.36	0.53	1.02	1.4	3	4	2	-2
La2MnZrO6	2.16763922	0.976041916	1	0.897294122	1	La	Mn	Zr	O	1.36	0.83	0.72	1.4	3	2	4	-2
La2GeHgO6	2.16763922	0.976041916	1	0.897294122	1	La	Ge	Hg	O	1.36	0.53	1.02	1.4	3	4	2	-2
La2CdRhO6	2.16763922	0.976041916	1	0.897294122	1	La	Cd	Rh	O	1.36	0.95	0.6	1.4	3	2	4	-2
La2NiPuO6	2.16763922	0.976041916	1	0.897294122	1	La	Ni	Pu	O	1.36	0.69	0.86	1.4	3	2	4	-2
La2CaCrO6	2.16763922	0.976041916	1	0.897294122	1	La	Ca	Cr	O	1.36	1	0.55	1.4	3	2	4	-2
Nd2CoInO6	2.167756805	0.976037669	1	0.896900288	1	Nd	Co	In	O	1.27	0.61	0.8	1.4	3	3	3	-2
Nd2CuTaO6	2.167756805	0.976037669	1	0.896900288	1	Nd	Cu	Ta	O	1.27	0.77	0.64	1.4	3	1	5	-2
Nd2CuNbO6	2.167756805	0.976037669	1	0.896900288	1	Nd	Cu	Nb	O	1.27	0.77	0.64	1.4	3	1	5	-2
Nd2MgSnO6	2.167756805	0.976037669	1	0.896900288	1	Nd	Mg	Sn	O	1.27	0.72	0.69	1.4	3	2	4	-2	1
Gd2NiSiO6	2.167987432	0.976029338	1	0.911422468	1	Gd	Ni	Si	O	1.107	0.69	0.4	1.4	3	2	4	-2
Gd2LiMnO6	2.167987432	0.976029338	1	0.911422468	1	Gd	Li	Mn	O	1.107	0.76	0.33	1.4	3	1	5	-2
Gd2MgSO6	2.167987432	0.976029338	1	0.911422468	1	Gd	Mg	S	O	1.107	0.72	0.37	1.4	3	2	4	-2
Pr2AlNbO6	2.168522913	0.976009981	1	0.899446801	1	Pr	Al	Nb	O	1.179	0.535	0.72	1.4	3	3	3	-2
Pr2AlTaO6	2.168522913	0.976009981	1	0.899446801	1	Pr	Al	Ta	O	1.179	0.535	0.72	1.4	3	3	3	-2
Pr2BrRhO6	2.168522913	0.976009981	1	0.899446801	1	Pr	Br	Rh	O	1.179	0.59	0.665	1.4	3	3	3	-2
Eu2BeNbO6	2.168897079	0.975996445	1	0.906823964	1	Eu	Be	Nb	O	1.12	0.45	0.68	1.4	3	2	4	-2
Ho2BeTaO6	2.168897079	0.975996445	1	0.906823964	1	Ho	Be	Ta	O	1.12	0.45	0.68	1.4	3	2	4	-2
Ho2BeNbO6	2.168897079	0.975996445	1	0.906823964	1	Ho	Be	Nb	O	1.12	0.45	0.68	1.4	3	2	4	-2
Ho2GeSiO6	2.168897079	0.975996445	1	0.906823964	1	Ho	Ge	Si	O	1.12	0.73	0.4	1.4	3	2	4	-2
Eu2BeTaO6	2.168897079	0.975996445	1	0.906823964	1	Eu	Be	Ta	O	1.12	0.45	0.68	1.4	3	2	4	-2
Ho2CuSiO6	2.168897079	0.975996445	1	0.906823964	1	Ho	Cu	Si	O	1.12	0.73	0.4	1.4	3	2	4	-2
Eu2CuSiO6	2.168897079	0.975996445	1	0.906823964	1	Eu	Cu	Si	O	1.12	0.73	0.4	1.4	3	2	4	-2
Ho2MoPO6	2.168897079	0.975996445	1	0.906823964	1	Ho	Mo	P	O	1.12	0.69	0.44	1.4	3	3	3	-2
Ce2GaYO6	2.169231756	0.975984332	1	0.896978047	1	Ce	Ga	Y	O	1.34	0.62	0.9	1.4	3	3	3	-2
Ce2SeYbO6	2.169231756	0.975984332	1	0.896978047	1	Ce	Se	Yb	O	1.34	0.5	1.02	1.4	3	4	2	-2
Ce2InTaO6	2.169231756	0.975984332	1	0.896978047	1	Ce	In	Ta	O	1.34	0.8	0.72	1.4	3	3	3	-2
Ce2HgMnO6	2.169231756	0.975984332	1	0.896978047	1	Ce	Hg	Mn	O	1.34	1.19	0.33	1.4	3	1	5	-2
Ce2CuNpO6	2.169231756	0.975984332	1	0.896978047	1	Ce	Cu	Np	O	1.34	0.77	0.75	1.4	3	1	5	-2
Ce2InNbO6	2.169231756	0.975984332	1	0.896978047	1	Ce	In	Nb	O	1.34	0.8	0.72	1.4	3	3	3	-2
Ce2SSnO6	2.169231756	0.975984332	1	0.896978047	1	Ce	S	Sn	O	1.34	0.37	1.15	1.4	3	4	2	-2
Ce2TiWO6	2.169231756	0.975984332	1	0.896978047	1	Ce	Ti	W	O	1.34	0.86	0.66	1.4	3	2	4	-2
Ce2CrZrO6	2.169231756	0.975984332	1	0.896978047	1	Ce	Cr	Zr	O	1.34	0.8	0.72	1.4	3	2	4	-2
Ce2BiLiO6	2.169231756	0.975984332	1	0.896978047	1	Ce	Bi	Li	O	1.34	0.76	0.76	1.4	3	5	1	-2
Ce2HgSeO6	2.169231756	0.975984332	1	0.896978047	1	Ce	Hg	Se	O	1.34	1.02	0.5	1.4	3	2	4	-2
Ce2LiUO6	2.169231756	0.975984332	1	0.896978047	1	Ce	Li	U	O	1.34	0.76	0.76	1.4	3	1	5	-2
Eu2BLuO6	2.170261619	0.975947016	1	0.906593278	1	Eu	B	Lu	O	1.12	0.27	0.861	1.4	3	3	3	-2
Ho2BLuO6	2.170261619	0.975947016	1	0.906593278	1	Ho	B	Lu	O	1.12	0.27	0.861	1.4	3	3	3	-2
La2LuMoO6	2.171180066	0.975913686	1	0.897087895	1	La	Lu	Mo	O	1.36	0.861	0.69	1.4	3	3	3	-2
Ce2GaHoO6	2.172710599	0.975858036	1	0.896770461	1	Ce	Ga	Ho	O	1.34	0.62	0.901	1.4	3	3	3	-2
Bi2CrNiO6	2.172927102	0.975850154	1	0.899635855	1	Bi	Cr	Ni	O	1.17	0.55	0.69	1.4	3	4	2	-2
Bi2InPO6	2.172927102	0.975850154	1	0.899635855	1	Bi	In	P	O	1.17	0.8	0.44	1.4	3	3	3	-2
Bi2SeZnO6	2.172927102	0.975850154	1	0.899635855	1	Bi	Se	Zn	O	1.17	0.5	0.74	1.4	3	4	2	-2
Gd2BeCoO6	2.173120242	0.975843119	1	0.937945344	1	Gd	Be	Co	O	1.107	0.45	0.53	1.4	3	2	4	-2
Gd2BeMnO6	2.173120242	0.975843119	1	0.937945344	1	Gd	Be	Mn	O	1.107	0.45	0.53	1.4	3	2	4	-2
Gd2BeGeO6	2.173120242	0.975843119	1	0.937945344	1	Gd	Be	Ge	O	1.107	0.45	0.53	1.4	3	2	4	-2
Pr2BRhO6	2.173669649	0.975823097	1	0.976507839	1	Pr	B	Rh	O	1.179	0.27	0.665	1.4	3	3	3	-2
Tb2NYbO6	2.174304901	0.975799925	1	0.921751003	1	Tb	N	Yb	O	1.095	0.16	0.868	1.4	3	3	3	-2
Tb2BrPO6	2.174338632	0.975798694	1	0.921269671	1	Tb	Br	P	O	1.095	0.59	0.44	1.4	3	3	3	-2
Tb2BSbO6	2.174338632	0.975798694	1	0.921269671	1	Tb	B	Sb	O	1.095	0.27	0.76	1.4	3	3	3	-2
Tb2LuNO6	2.174734816	0.97578423	1	0.923439633	1	Tb	Lu	N	O	1.095	0.861	0.16	1.4	3	3	3	-2
Tb2AsPO6	2.174865876	0.975779443	1	0.923681371	1	Tb	As	P	O	1.095	0.58	0.44	1.4	3	3	3	-2
Tb2CTiO6	2.174865876	0.975779443	1	0.923681371	1	Tb	C	Ti	O	1.095	0.16	0.86	1.4	3	4	2	-2
Tb2NTmO6	2.175549683	0.975754452	1	0.918870531	1	Tb	N	Tm	O	1.095	0.16	0.88	1.4	3	3	3	-2
Tb2NiPO6	2.175549683	0.975754452	1	0.918870531	1	Tb	Ni	P	O	1.095	0.6	0.44	1.4	3	3	3	-2
Tb2BScO6	2.175782665	0.975745931	1	0.924891963	1	Tb	B	Sc	O	1.095	0.27	0.745	1.4	3	3	3	-2
Ho2AlNiO6	2.175887228	0.975742105	1	0.90567171	1	Ho	Al	Ni	O	1.12	0.535	0.6	1.4	3	3	3	-2
Ho2AmNO6	2.175887228	0.975742105	1	0.90567171	1	Ho	Am	N	O	1.12	0.975	0.16	1.4	3	3	3	-2
Eu2AlNiO6	2.175887228	0.975742105	1	0.90567171	1	Eu	Al	Ni	O	1.12	0.535	0.6	1.4	3	3	3	-2
Gd2CuMnO6	2.177709715	0.975675331	1	0.909085487	1	Gd	Cu	Mn	O	1.107	0.77	0.33	1.4	3	1	5	-2	1
Gd2BeMoO6	2.177709715	0.975675331	1	0.909085487	1	Gd	Be	Mo	O	1.107	0.45	0.65	1.4	3	2	4	-2
Gd2GeSO6	2.177709715	0.975675331	1	0.909085487	1	Gd	Ge	S	O	1.107	0.73	0.37	1.4	3	2	4	-2
Gd2CuSO6	2.177709715	0.975675331	1	0.909085487	1	Gd	Cu	S	O	1.107	0.73	0.37	1.4	3	2	4	-2
Ho2InNO6	2.178224175	0.975656447	1	0.947823983	1	Ho	In	N	O	1.12	0.8	0.16	1.4	3	3	3	-2
Ho2CCrO6	2.178224175	0.975656447	1	0.947823983	1	Ho	C	Cr	O	1.12	0.16	0.8	1.4	3	4	2	-2
Ho2BMoO6	2.178224175	0.975656447	1	0.947823983	1	Ho	B	Mo	O	1.12	0.27	0.69	1.4	3	3	3	-2
Gd2AlPO6	2.178285349	0.9756542	1	0.939187656	1	Gd	Al	P	O	1.107	0.535	0.44	1.4	3	3	3	-2
[truncated: 67,575 more rows]
